# Supplementary material for: A contribution to the knowledge of cavernicolous ground beetles from Sichuan Province, southwestern China (Coleoptera, Carabidae, Trechini, Platynini)
Source: Zookeys. 2020 Dec 31;1008:61–91. doi: 10.3897/zookeys.1008.61040 (PMC7790813; doi:10.3897/zookeys.1008.61040)
Supplement: XML Treatment for Uenoaphaenops [file zookeys.1008.61040-treatment1.xml]

<!DOCTYPE tp:taxon-treatment
  PUBLIC "-//TaxonX//DTD Taxonomic Treatment Publishing DTD v0 20100105//EN" "tax-treatment-NSO.dtd">
<tp:taxon-treatment xmlns:tp="http://www.plazi.org/taxpub"><tp:treatment-meta><kwd-group><label>Taxon classification</label><kwd><named-content xmlns:xlink="http://www.w3.org/1999/xlink" content-type="kingdom">Animalia</named-content></kwd><kwd><named-content xmlns:xlink="http://www.w3.org/1999/xlink" content-type="order">Coleoptera</named-content></kwd><kwd><named-content xmlns:xlink="http://www.w3.org/1999/xlink" content-type="family">Carabidae</named-content></kwd></kwd-group><mixed-citation publication-type="journal"><person-group><name><surname>Tian</surname><given-names>Mingyi</given-names></name><name><surname>He</surname><given-names>Li</given-names></name></person-group><article-title>A contribution to the knowledge of cavernicolous ground beetles from Sichuan Province, southwestern China (<tp:taxon-name><tp:taxon-name-part taxon-name-part-type="order">Coleoptera</tp:taxon-name-part></tp:taxon-name>, <tp:taxon-name><tp:taxon-name-part taxon-name-part-type="family">Carabidae</tp:taxon-name-part></tp:taxon-name>, <tp:taxon-name><tp:taxon-name-part taxon-name-part-type="tribe">Trechini</tp:taxon-name-part></tp:taxon-name>, <tp:taxon-name><tp:taxon-name-part taxon-name-part-type="tribe">Platynini</tp:taxon-name-part></tp:taxon-name>)</article-title><source>Zookeys</source><day>31</day><month>12</month><year>2020</year><volume>1008</volume><fpage>61</fpage><lpage>91</lpage><pub-id pub-id-type="doi">10.3897/zookeys.1008.61040</pub-id></mixed-citation></tp:treatment-meta><tp:nomenclature><tp:taxon-name><object-id xmlns:xlink="http://www.w3.org/1999/xlink" content-type="arpha" xlink:type="simple">EE95CFE4-E6B5-5F04-8E3E-F4D17ED7ECE9</object-id>
              <tp:taxon-name-part taxon-name-part-type="genus" reg="Uenoaphaenops">Uenoaphaenops</tp:taxon-name-part>
              <object-id xmlns:xlink="http://www.w3.org/1999/xlink" content-type="zoobank" xlink:type="simple">http://zoobank.org/20CF5C96-DFC5-419F-97D8-924D18433C3F</object-id>
            </tp:taxon-name><tp:taxon-status xmlns:xlink="http://www.w3.org/1999/xlink" xlink:type="simple">gen. nov.</tp:taxon-status><xref ref-type="fig" rid="F2">Chinese name: 上野穴步甲属 Figs 2</xref><xref ref-type="fig" rid="F3">, 3</xref><xref ref-type="fig" rid="F4">, 4A, C</xref><xref ref-type="fig" rid="F5">, 5A, B</xref></tp:nomenclature><tp:treatment-sec sec-type="type species" id="SECID0EBEAE"><title>Type species.</title><p><italic><tp:taxon-name><tp:taxon-name-part taxon-name-part-type="genus" reg="Qianotrechus">Qianotrechus</tp:taxon-name-part> <tp:taxon-name-part taxon-name-part-type="species" reg="fani">fani</tp:taxon-name-part></tp:taxon-name></italic> Uéno, 2003 from the cave Hua’er Dong, Gulin, southeastern Sichuan).</p><fig id="F3" position="float" orientation="portrait"><object-id xmlns:xlink="http://www.w3.org/1999/xlink" content-type="doi" xlink:type="simple">10.3897/zookeys.1008.61040.figure3</object-id><object-id xmlns:xlink="http://www.w3.org/1999/xlink" content-type="arpha" xlink:type="simple">CBBC20E3-D4B8-53AB-8503-0583A2A1C22E</object-id><label>Figure 3.</label><caption><p>Habitus of <italic><tp:taxon-name><tp:taxon-name-part taxon-name-part-type="genus" reg="Uenoaphaenops">Uenoaphaenops</tp:taxon-name-part> <tp:taxon-name-part taxon-name-part-type="species" reg="fani">fani</tp:taxon-name-part></tp:taxon-name></italic> (Uéno, 2003), comb. nov., female.</p></caption><graphic xmlns:xlink="http://www.w3.org/1999/xlink" xlink:href="zookeys-1008-061-g003.jpg" position="float" orientation="portrait" xlink:type="simple" id="oo_492964.jpg"><uri content-type="original_file" xlink:type="simple">https://binary.pensoft.net/fig/492964</uri></graphic></fig></tp:treatment-sec><tp:treatment-sec sec-type="description" id="SECID0EKFAE"><title>Generic characteristics.</title><p>Medium-sized, aphaenopsian and depigmented; body moderately elongate, wholly pubescent. Head strongly elongate, much longer than wide, nearly parallel-sided; neck weakly-marked, ring-shaped; two pairs of supraorbital setiferous pores present; frontal furrows incomplete, parallel-sided in most part though briefly divergent posteriorly; frons and vertex convex; right mandibular tooth bidentate; mentum and submentum completely fused; mentum bisetose, and covered with short setae on basal area of mental tooth, and along the site of labial suture; base largely concave, uni-foveate, tooth short and simple at tip; submentum with a row of 12 setae; labial palpomere 2 much longer than 3 (1.3 times), bisetose on inner margin, without additional setae; maxillary palpomere 3 much longer than 4 (1.4 times) (Fig. <xref ref-type="fig" rid="F4">4A</xref>); antennae long and thin, extending to about 1/4 of elytra from apex; one pair of suborbital pores present. Prothorax distinctly expanded, propleura visible from above; pronotum elongate, as long as head excluding mandibles, wider than head, widest at about 1/3 from front, lateral margins sinuate before hind angles which is nearly rectangular, base slightly narrower than front; two pairs of latero-marginal setae present, disc moderately convex. Elytra ovate, shoulders obtuse, almost rounded, distinctly serrate at prehumeral part, while ciliate on other parts; disc extraordinarily convex though depressed near base; striae reduced though traceable; presence of two dorsal pores along the 3<sup>rd</sup> striae and the preapical; prehumeral set of the marginal umbilicate pores not aggregated, the 5<sup>th</sup> pore much closer to 4<sup>th</sup> than to 6<sup>th</sup>. Protarsi not modified in male; tibiae without longitudinal sulci. <tp:taxon-name><tp:taxon-name-part taxon-name-part-type="genus" reg="Ventrites">Ventrites</tp:taxon-name-part></tp:taxon-name> IV–VI each with pair of paramedian setae; ventrite VII quadrisetose in both sexes.</p><fig id="F4" position="float" orientation="portrait"><object-id xmlns:xlink="http://www.w3.org/1999/xlink" content-type="doi" xlink:type="simple">10.3897/zookeys.1008.61040.figure4</object-id><object-id xmlns:xlink="http://www.w3.org/1999/xlink" content-type="arpha" xlink:type="simple">BDF5F134-F902-5087-92AD-D87F6D890773</object-id><label>Figure 4.</label><caption><p>Cave trechine beetles <bold>A</bold> ventral head of <italic><tp:taxon-name><tp:taxon-name-part taxon-name-part-type="genus" reg="Uenoaphaenops">Uenoaphaenops</tp:taxon-name-part> <tp:taxon-name-part taxon-name-part-type="species" reg="fani">fani</tp:taxon-name-part></tp:taxon-name></italic> (Uéno, 2003), comb. nov., female <bold>B</bold> ventral head of <italic><tp:taxon-name><tp:taxon-name-part taxon-name-part-type="genus" reg="Chu">Chu</tp:taxon-name-part> <tp:taxon-name-part taxon-name-part-type="species" reg="pheggomisetoides">pheggomisetoides</tp:taxon-name-part></tp:taxon-name></italic> gen. nov. &amp; sp. nov., female <bold>C–E</bold> elytral chaetotaxy of <italic><tp:taxon-name><tp:taxon-name-part taxon-name-part-type="genus" reg="Uenoaphaenops">Uenoaphaenops</tp:taxon-name-part> <tp:taxon-name-part taxon-name-part-type="species" reg="fani">fani</tp:taxon-name-part></tp:taxon-name></italic> (Uéno, 2003), comb. nov., female, <italic><tp:taxon-name><tp:taxon-name-part taxon-name-part-type="genus" reg="Chu">Chu</tp:taxon-name-part> <tp:taxon-name-part taxon-name-part-type="species" reg="pheggomisetoides">pheggomisetoides</tp:taxon-name-part></tp:taxon-name></italic> gen. nov. &amp; sp. nov., female paratype, and <italic><tp:taxon-name><tp:taxon-name-part taxon-name-part-type="genus" reg="Boreaphaenops">Boreaphaenops</tp:taxon-name-part> <tp:taxon-name-part taxon-name-part-type="species" reg="liyuani">liyuani</tp:taxon-name-part></tp:taxon-name></italic> sp. nov., female holotype. Scale bars: 1.0 mm.</p></caption><graphic xmlns:xlink="http://www.w3.org/1999/xlink" xlink:href="zookeys-1008-061-g004.jpg" position="float" orientation="portrait" xlink:type="simple" id="oo_492965.jpg"><uri content-type="original_file" xlink:type="simple">https://binary.pensoft.net/fig/492965</uri></graphic></fig><p><bold>Male genitalia</bold> (Fig. <xref ref-type="fig" rid="F5">5A, B</xref>). Aedeagus very short and small, but thick, weakly sclerotized. The median lobe slightly arcuate at median portion, but strongly sinuate before apex which is obtuse, with a large round opening; base quite large, without a sagittal aileron; inner sac provided with a thick and long copulatory piece, which is about 2/5 as long as aedeagus; in dorsal view, apical lobe gradually contracted towards apex which is broadly rounded; parameres well-developed, but much shorter than the median lobe, truncate at apical margin, each armed with four long setae at apex.</p><fig id="F5" position="float" orientation="portrait"><object-id xmlns:xlink="http://www.w3.org/1999/xlink" content-type="doi" xlink:type="simple">10.3897/zookeys.1008.61040.figure5</object-id><object-id xmlns:xlink="http://www.w3.org/1999/xlink" content-type="arpha" xlink:type="simple">79F679E2-A8A6-536A-9749-5907B0DDBD31</object-id><label>Figure 5.</label><caption><p>Male genitalia of cave trechine species, lateral and dorsal views <bold>A, B</bold><italic><tp:taxon-name><tp:taxon-name-part taxon-name-part-type="genus" reg="Uenoaphaenops">Uenoaphaenops</tp:taxon-name-part> <tp:taxon-name-part taxon-name-part-type="species" reg="fani">fani</tp:taxon-name-part></tp:taxon-name></italic> (Uéno, 2003), comb. nov. <bold>C, D</bold><italic><tp:taxon-name><tp:taxon-name-part taxon-name-part-type="genus" reg="Chu">Chu</tp:taxon-name-part> <tp:taxon-name-part taxon-name-part-type="species" reg="pheggomisetoides">pheggomisetoides</tp:taxon-name-part></tp:taxon-name></italic> gen. nov. &amp; sp. nov.</p></caption><graphic xmlns:xlink="http://www.w3.org/1999/xlink" xlink:href="zookeys-1008-061-g005.jpg" position="float" orientation="portrait" xlink:type="simple" id="oo_492966.jpg"><uri content-type="original_file" xlink:type="simple">https://binary.pensoft.net/fig/492966</uri></graphic></fig></tp:treatment-sec><tp:treatment-sec sec-type="remarks" id="SECID0E2JAE"><title>Remarks.</title><p>This peculiar species was put into the genus <italic><tp:taxon-name><tp:taxon-name-part taxon-name-part-type="genus" reg="Qianotrechus">Qianotrechus</tp:taxon-name-part></tp:taxon-name></italic> Uéno, 2000 due to the lack of a male at that time. However, <xref ref-type="bibr" rid="B15">Uéno (2003)</xref> pointed out the following characteristics of this species which are not present in the congeners of <italic><tp:taxon-name><tp:taxon-name-part taxon-name-part-type="genus" reg="Qianotrechus">Qianotrechus</tp:taxon-name-part></tp:taxon-name></italic>: body wholly pubescent; humeral margins of elytra strongly serrated; and the 5<sup>th</sup> pore of marginal umbilicate series forwardly and inwardly shifted, widely distant from the 6<sup>th</sup> pore. Hence, he mentioned that the above peculiarities may suggest a generic separation of this species from the Guizhou genus. Our examination of male individuals provided further evidence to support his opinion. First, protarsi are not modified in the male of <italic><tp:taxon-name><tp:taxon-name-part taxon-name-part-type="genus" reg="Qianotrechus">Qianotrechus</tp:taxon-name-part> <tp:taxon-name-part taxon-name-part-type="species" reg="fani">fani</tp:taxon-name-part></tp:taxon-name></italic>, while the 1<sup>st</sup> and 2<sup>nd</sup> protarsomeres are spurred inwards at the apices in all other <italic><tp:taxon-name><tp:taxon-name-part taxon-name-part-type="genus" reg="Qianotrechus">Qianotrechus</tp:taxon-name-part></tp:taxon-name></italic>. Second, ventrite VII is quadrisetose in both sexes in <italic><tp:taxon-name><tp:taxon-name-part taxon-name-part-type="genus" reg="Qianotrechus">Qianotrechus</tp:taxon-name-part> <tp:taxon-name-part taxon-name-part-type="species" reg="fani">fani</tp:taxon-name-part></tp:taxon-name></italic>, vs. bisetose in males of other <italic><tp:taxon-name><tp:taxon-name-part taxon-name-part-type="genus" reg="Qianotrechus">Qianotrechus</tp:taxon-name-part></tp:taxon-name></italic>. Third, the aedeagus of <italic><tp:taxon-name><tp:taxon-name-part taxon-name-part-type="genus" reg="Qianotrechus">Qianotrechus</tp:taxon-name-part> <tp:taxon-name-part taxon-name-part-type="species" reg="fani">fani</tp:taxon-name-part></tp:taxon-name></italic> is very small and stout, not the same type as in other <italic><tp:taxon-name><tp:taxon-name-part taxon-name-part-type="genus" reg="Qianotrechus">Qianotrechus</tp:taxon-name-part></tp:taxon-name></italic> species, which are always large and elongate (<xref ref-type="bibr" rid="B13">Uéno 2000</xref>, <xref ref-type="bibr" rid="B15">2003</xref>).</p></tp:treatment-sec><tp:treatment-sec sec-type="etymology" id="SECID0EZMAE"><title>Etymology.</title><p>“<italic>Ueno</italic>”+ “-<italic>aphaenops</italic>”. Dedicated to the late Dr Shun-Ichi Uéno who made a great contribution to the knowledge of Chinese subterranean ground beetles. Gender masculine.</p></tp:treatment-sec><tp:treatment-sec sec-type="Generic range" id="SECID0EINAE"><title>Generic range.</title><p>China (Sichuan) (Fig. <xref ref-type="fig" rid="F2">2</xref>). A monospecific genus only recorded from the cave Hua’er Dong, Gulin County, southeastern Sichuan.</p></tp:treatment-sec><tp:treatment-sec><!--Section generated to contain objects referenced in tp:taxon-treatment.--><fig id="F2" position="float" orientation="portrait"><object-id xmlns:xlink="http://www.w3.org/1999/xlink" content-type="doi" xlink:type="simple">10.3897/zookeys.1008.61040.figure2</object-id><object-id xmlns:xlink="http://www.w3.org/1999/xlink" content-type="arpha" xlink:type="simple">EA9B1EE8-9073-5F10-8695-DBDC1EE8BDBA</object-id><label>Figure 2.</label><caption><p>Map of Sichuan Province showing the locations of the related caves.</p></caption><graphic xmlns:xlink="http://www.w3.org/1999/xlink" xlink:href="zookeys-1008-061-g002.jpg" position="float" orientation="portrait" xlink:type="simple" id="oo_492963.jpg"><uri content-type="original_file" xlink:type="simple">https://binary.pensoft.net/fig/492963</uri></graphic></fig></tp:treatment-sec><ref-list><ref id="B15"><mixed-citation xmlns:xlink="http://www.w3.org/1999/xlink" xlink:type="simple"><person-group><name name-style="western"><surname>Uéno</surname><given-names>SI</given-names></name></person-group> (<year>2003</year>) <article-title>Two new cave trechines of the genus <italic><tp:taxon-name><tp:taxon-name-part taxon-name-part-type="genus">Qianotrechus</tp:taxon-name-part></tp:taxon-name></italic> (<tp:taxon-name><tp:taxon-name-part taxon-name-part-type="order">Coleoptera</tp:taxon-name-part></tp:taxon-name>, <tp:taxon-name><tp:taxon-name-part taxon-name-part-type="subfamily">Trechinae</tp:taxon-name-part></tp:taxon-name>).</article-title><source>Journal of the Speleological Society of Japan</source><volume>28</volume>: <fpage>1</fpage>–<lpage>11</lpage>.</mixed-citation></ref><ref id="B13"><mixed-citation xmlns:xlink="http://www.w3.org/1999/xlink" xlink:type="simple"><person-group><name name-style="western"><surname>Uéno</surname><given-names>SI</given-names></name></person-group> (<year>2000</year>) <article-title>New cave trechines (<tp:taxon-name><tp:taxon-name-part taxon-name-part-type="order">Coleoptera</tp:taxon-name-part></tp:taxon-name>, <tp:taxon-name><tp:taxon-name-part taxon-name-part-type="subfamily">Trechinae</tp:taxon-name-part></tp:taxon-name>) from northeastern Guizhou, South China.</article-title><source>Journal of the Speleological Society of Japan</source><volume>25</volume>: <fpage>1</fpage>–<lpage>38</lpage>.</mixed-citation></ref></ref-list></tp:taxon-treatment>
