# Supplementary material for: A contribution to the knowledge of cavernicolous ground beetles from Sichuan Province, southwestern China (Coleoptera, Carabidae, Trechini, Platynini)
Source: Zookeys. 2020 Dec 31;1008:61–91. doi: 10.3897/zookeys.1008.61040 (PMC7790813; doi:10.3897/zookeys.1008.61040)
Supplement: XML Treatment for Uenoaphaenops fani [file zookeys.1008.61040-treatment2.xml]

<!DOCTYPE tp:taxon-treatment
  PUBLIC "-//TaxonX//DTD Taxonomic Treatment Publishing DTD v0 20100105//EN" "tax-treatment-NSO.dtd">
<tp:taxon-treatment xmlns:tp="http://www.plazi.org/taxpub"><tp:treatment-meta><kwd-group><label>Taxon classification</label><kwd><named-content xmlns:xlink="http://www.w3.org/1999/xlink" content-type="kingdom">Animalia</named-content></kwd><kwd><named-content xmlns:xlink="http://www.w3.org/1999/xlink" content-type="order">Coleoptera</named-content></kwd><kwd><named-content xmlns:xlink="http://www.w3.org/1999/xlink" content-type="family">Carabidae</named-content></kwd></kwd-group><mixed-citation publication-type="journal"><person-group><name><surname>Tian</surname><given-names>Mingyi</given-names></name><name><surname>He</surname><given-names>Li</given-names></name></person-group><article-title>A contribution to the knowledge of cavernicolous ground beetles from Sichuan Province, southwestern China (<tp:taxon-name><tp:taxon-name-part taxon-name-part-type="order">Coleoptera</tp:taxon-name-part></tp:taxon-name>, <tp:taxon-name><tp:taxon-name-part taxon-name-part-type="family">Carabidae</tp:taxon-name-part></tp:taxon-name>, <tp:taxon-name><tp:taxon-name-part taxon-name-part-type="tribe">Trechini</tp:taxon-name-part></tp:taxon-name>, <tp:taxon-name><tp:taxon-name-part taxon-name-part-type="tribe">Platynini</tp:taxon-name-part></tp:taxon-name>)</article-title><source>Zookeys</source><day>31</day><month>12</month><year>2020</year><volume>1008</volume><fpage>61</fpage><lpage>91</lpage><pub-id pub-id-type="doi">10.3897/zookeys.1008.61040</pub-id></mixed-citation></tp:treatment-meta><tp:nomenclature><tp:taxon-name><object-id xmlns:xlink="http://www.w3.org/1999/xlink" content-type="arpha" xlink:type="simple">5B3EF876-46B6-594C-B2C0-2108D3EBC33B</object-id>
              <tp:taxon-name-part taxon-name-part-type="genus" reg="Uenoaphaenops">Uenoaphaenops</tp:taxon-name-part>
              <tp:taxon-name-part taxon-name-part-type="species" reg="fani">fani</tp:taxon-name-part>
            </tp:taxon-name><tp:taxon-authority>(Uéno, 2003)</tp:taxon-authority><tp:taxon-status xmlns:xlink="http://www.w3.org/1999/xlink" xlink:type="simple">comb. nov.</tp:taxon-status><xref ref-type="fig" rid="F2">Chinese name: 范氏上野穴步甲 Figs 2</xref><xref ref-type="fig" rid="F3">, 3</xref><xref ref-type="fig" rid="F4">, 4A, C</xref><xref ref-type="fig" rid="F5">, 5A, B</xref><xref ref-type="fig" rid="F6">, 6</xref></tp:nomenclature><tp:treatment-sec sec-type="material" id="SECID0ELPAE"><title>Material.</title><p>3 females, the cave Hua’er Dong, Xiangdingshan, Xiangding, Shiping, Gulin, Luzhou, Sichuan (四川省泸州市古蔺县石屏镇向顶村象顶山华儿洞), <named-content xmlns:xlink="http://www.w3.org/1999/xlink" content-type="dwc:verbatimCoordinates" xlink:type="simple"><named-content content-type="geo-json" specific-use="{&#34;type&#34;:&#34;Point&#34;,&#34;coordinates&#34;:[106.007160,28.028931]}" id="NCID0EUPAE" xlink:type="simple">28.028931°N, 106.00716°E</named-content></named-content>, 640 m, 2020-VI-22, leg. Yuan Li &amp; Zhen Wang, in <abbrev xmlns:xlink="http://www.w3.org/1999/xlink" content-type="institution" xlink:title="Collection of Li He, Chengdu, Sichuan, China" id="ABBRID0EZPAE" xlink:type="simple">CLH</abbrev>, <abbrev xmlns:xlink="http://www.w3.org/1999/xlink" content-type="institution" xlink:title="Collection of Yuan Li, Deyang, Sichuan, China" id="ABBRID0E5PAE" xlink:type="simple">CYL</abbrev> and <abbrev xmlns:xlink="http://www.w3.org/1999/xlink" xlink:title="Collection of Zhen Wang, Chengdu, Sichuan, China" id="ABBRID0EDQAE" xlink:type="simple">CZW</abbrev>, respectively; 2 males and 1 female, same cave, 2019-XI-3, leg. Yunchun Li, in <named-content xmlns:xlink="http://www.w3.org/1999/xlink" content-type="dwc:institutional_code" xlink:type="simple">SCAU</named-content>.</p></tp:treatment-sec><tp:treatment-sec sec-type="remarks" id="SECID0EMQAE"><title>Remarks.</title><p><xref ref-type="bibr" rid="B15">Uéno (2003)</xref> mentioned that the submentum of <italic><tp:taxon-name><tp:taxon-name-part taxon-name-part-type="genus" reg="Qianotrechus">Qianotrechus</tp:taxon-name-part> <tp:taxon-name-part taxon-name-part-type="species" reg="fani">fani</tp:taxon-name-part></tp:taxon-name></italic> is 8-setose. Actually, there are 12 setae in total in our exemplars, excluding the shorter pubescence along the site of labial suture.</p></tp:treatment-sec><tp:treatment-sec sec-type="distribution" id="SECID0EBRAE"><title>Distribution.</title><p>China (Sichuan). Known only from the cave Hua’er Dong (Figs <xref ref-type="fig" rid="F2">2</xref>, <xref ref-type="fig" rid="F6">6</xref>).</p><p><xref ref-type="bibr" rid="B15">Uéno (2003)</xref> gave a detailed description of the cave Hua’er Dong in which there are two main entrances in opposite directions (Fig. <xref ref-type="fig" rid="F6">6A–D</xref>). The exemplars of <italic><tp:taxon-name><tp:taxon-name-part taxon-name-part-type="genus" reg="Uenoaphaenops">Uenoaphaenops</tp:taxon-name-part> <tp:taxon-name-part taxon-name-part-type="species" reg="fani">fani</tp:taxon-name-part></tp:taxon-name></italic> (Uéno, 2003) comb. nov. were collected on the wall or under stone in the moist areas about 20–30 m from the left entrance in dark zone. It is sympatric with <italic><tp:taxon-name><tp:taxon-name-part taxon-name-part-type="genus" reg="Jujiroa">Jujiroa</tp:taxon-name-part> <tp:taxon-name-part taxon-name-part-type="species" reg="wangzheni">wangzheni</tp:taxon-name-part></tp:taxon-name></italic> sp. nov. (Fig. <xref ref-type="fig" rid="F6">6E</xref>).</p><fig id="F6" position="float" orientation="portrait"><object-id xmlns:xlink="http://www.w3.org/1999/xlink" content-type="doi" xlink:type="simple">10.3897/zookeys.1008.61040.figure6</object-id><object-id xmlns:xlink="http://www.w3.org/1999/xlink" content-type="arpha" xlink:type="simple">181E7209-33EB-5E46-BB28-056E87A4C97C</object-id><label>Figure 6.</label><caption><p>Cave Hua’er Dong, the type locality of <italic><tp:taxon-name><tp:taxon-name-part taxon-name-part-type="genus" reg="Uenoaphaenops">Uenoaphaenops</tp:taxon-name-part> <tp:taxon-name-part taxon-name-part-type="species" reg="fani">fani</tp:taxon-name-part></tp:taxon-name></italic> (Uéno, 2003), comb. nov. and <italic><tp:taxon-name><tp:taxon-name-part taxon-name-part-type="genus" reg="Jujiroa">Jujiroa</tp:taxon-name-part> <tp:taxon-name-part taxon-name-part-type="species" reg="wangzheni">wangzheni</tp:taxon-name-part></tp:taxon-name></italic> sp. nov. <bold>A–C</bold> environs of the cave, left (yellow arrow) and right (red arrow) entrances <bold>D</bold> entrance to the right <bold>E</bold> a running individual of <italic><tp:taxon-name><tp:taxon-name-part taxon-name-part-type="genus" reg="Jujiroa">Jujiroa</tp:taxon-name-part> <tp:taxon-name-part taxon-name-part-type="species" reg="wangzheni">wangzheni</tp:taxon-name-part></tp:taxon-name></italic> sp. nov. in cave. (<bold>A–D</bold> by courtesy of Yuan Li).</p></caption><graphic xmlns:xlink="http://www.w3.org/1999/xlink" xlink:href="zookeys-1008-061-g006.jpg" position="float" orientation="portrait" xlink:type="simple" id="oo_492967.jpg"><uri content-type="original_file" xlink:type="simple">https://binary.pensoft.net/fig/492967</uri></graphic></fig></tp:treatment-sec><tp:treatment-sec><!--Section generated to contain objects referenced in tp:taxon-treatment.--><fig id="F2" position="float" orientation="portrait"><object-id xmlns:xlink="http://www.w3.org/1999/xlink" content-type="doi" xlink:type="simple">10.3897/zookeys.1008.61040.figure2</object-id><object-id xmlns:xlink="http://www.w3.org/1999/xlink" content-type="arpha" xlink:type="simple">EA9B1EE8-9073-5F10-8695-DBDC1EE8BDBA</object-id><label>Figure 2.</label><caption><p>Map of Sichuan Province showing the locations of the related caves.</p></caption><graphic xmlns:xlink="http://www.w3.org/1999/xlink" xlink:href="zookeys-1008-061-g002.jpg" position="float" orientation="portrait" xlink:type="simple" id="oo_492963.jpg"><uri content-type="original_file" xlink:type="simple">https://binary.pensoft.net/fig/492963</uri></graphic></fig><fig id="F3" position="float" orientation="portrait"><object-id xmlns:xlink="http://www.w3.org/1999/xlink" content-type="doi" xlink:type="simple">10.3897/zookeys.1008.61040.figure3</object-id><object-id xmlns:xlink="http://www.w3.org/1999/xlink" content-type="arpha" xlink:type="simple">CBBC20E3-D4B8-53AB-8503-0583A2A1C22E</object-id><label>Figure 3.</label><caption><p>Habitus of <italic><tp:taxon-name><tp:taxon-name-part taxon-name-part-type="genus" reg="Uenoaphaenops">Uenoaphaenops</tp:taxon-name-part> <tp:taxon-name-part taxon-name-part-type="species" reg="fani">fani</tp:taxon-name-part></tp:taxon-name></italic> (Uéno, 2003), comb. nov., female.</p></caption><graphic xmlns:xlink="http://www.w3.org/1999/xlink" xlink:href="zookeys-1008-061-g003.jpg" position="float" orientation="portrait" xlink:type="simple" id="oo_492964.jpg"><uri content-type="original_file" xlink:type="simple">https://binary.pensoft.net/fig/492964</uri></graphic></fig><fig id="F4" position="float" orientation="portrait"><object-id xmlns:xlink="http://www.w3.org/1999/xlink" content-type="doi" xlink:type="simple">10.3897/zookeys.1008.61040.figure4</object-id><object-id xmlns:xlink="http://www.w3.org/1999/xlink" content-type="arpha" xlink:type="simple">BDF5F134-F902-5087-92AD-D87F6D890773</object-id><label>Figure 4.</label><caption><p>Cave trechine beetles <bold>A</bold> ventral head of <italic><tp:taxon-name><tp:taxon-name-part taxon-name-part-type="genus" reg="Uenoaphaenops">Uenoaphaenops</tp:taxon-name-part> <tp:taxon-name-part taxon-name-part-type="species" reg="fani">fani</tp:taxon-name-part></tp:taxon-name></italic> (Uéno, 2003), comb. nov., female <bold>B</bold> ventral head of <italic><tp:taxon-name><tp:taxon-name-part taxon-name-part-type="genus" reg="Chu">Chu</tp:taxon-name-part> <tp:taxon-name-part taxon-name-part-type="species" reg="pheggomisetoides">pheggomisetoides</tp:taxon-name-part></tp:taxon-name></italic> gen. nov. &amp; sp. nov., female <bold>C–E</bold> elytral chaetotaxy of <italic><tp:taxon-name><tp:taxon-name-part taxon-name-part-type="genus" reg="Uenoaphaenops">Uenoaphaenops</tp:taxon-name-part> <tp:taxon-name-part taxon-name-part-type="species" reg="fani">fani</tp:taxon-name-part></tp:taxon-name></italic> (Uéno, 2003), comb. nov., female, <italic><tp:taxon-name><tp:taxon-name-part taxon-name-part-type="genus" reg="Chu">Chu</tp:taxon-name-part> <tp:taxon-name-part taxon-name-part-type="species" reg="pheggomisetoides">pheggomisetoides</tp:taxon-name-part></tp:taxon-name></italic> gen. nov. &amp; sp. nov., female paratype, and <italic><tp:taxon-name><tp:taxon-name-part taxon-name-part-type="genus" reg="Boreaphaenops">Boreaphaenops</tp:taxon-name-part> <tp:taxon-name-part taxon-name-part-type="species" reg="liyuani">liyuani</tp:taxon-name-part></tp:taxon-name></italic> sp. nov., female holotype. Scale bars: 1.0 mm.</p></caption><graphic xmlns:xlink="http://www.w3.org/1999/xlink" xlink:href="zookeys-1008-061-g004.jpg" position="float" orientation="portrait" xlink:type="simple" id="oo_492965.jpg"><uri content-type="original_file" xlink:type="simple">https://binary.pensoft.net/fig/492965</uri></graphic></fig><fig id="F5" position="float" orientation="portrait"><object-id xmlns:xlink="http://www.w3.org/1999/xlink" content-type="doi" xlink:type="simple">10.3897/zookeys.1008.61040.figure5</object-id><object-id xmlns:xlink="http://www.w3.org/1999/xlink" content-type="arpha" xlink:type="simple">79F679E2-A8A6-536A-9749-5907B0DDBD31</object-id><label>Figure 5.</label><caption><p>Male genitalia of cave trechine species, lateral and dorsal views <bold>A, B</bold><italic><tp:taxon-name><tp:taxon-name-part taxon-name-part-type="genus" reg="Uenoaphaenops">Uenoaphaenops</tp:taxon-name-part> <tp:taxon-name-part taxon-name-part-type="species" reg="fani">fani</tp:taxon-name-part></tp:taxon-name></italic> (Uéno, 2003), comb. nov. <bold>C, D</bold><italic><tp:taxon-name><tp:taxon-name-part taxon-name-part-type="genus" reg="Chu">Chu</tp:taxon-name-part> <tp:taxon-name-part taxon-name-part-type="species" reg="pheggomisetoides">pheggomisetoides</tp:taxon-name-part></tp:taxon-name></italic> gen. nov. &amp; sp. nov.</p></caption><graphic xmlns:xlink="http://www.w3.org/1999/xlink" xlink:href="zookeys-1008-061-g005.jpg" position="float" orientation="portrait" xlink:type="simple" id="oo_492966.jpg"><uri content-type="original_file" xlink:type="simple">https://binary.pensoft.net/fig/492966</uri></graphic></fig></tp:treatment-sec><ref-list><ref id="B15"><mixed-citation xmlns:xlink="http://www.w3.org/1999/xlink" xlink:type="simple"><person-group><name name-style="western"><surname>Uéno</surname><given-names>SI</given-names></name></person-group> (<year>2003</year>) <article-title>Two new cave trechines of the genus <italic><tp:taxon-name><tp:taxon-name-part taxon-name-part-type="genus">Qianotrechus</tp:taxon-name-part></tp:taxon-name></italic> (<tp:taxon-name><tp:taxon-name-part taxon-name-part-type="order">Coleoptera</tp:taxon-name-part></tp:taxon-name>, <tp:taxon-name><tp:taxon-name-part taxon-name-part-type="subfamily">Trechinae</tp:taxon-name-part></tp:taxon-name>).</article-title><source>Journal of the Speleological Society of Japan</source><volume>28</volume>: <fpage>1</fpage>–<lpage>11</lpage>.</mixed-citation></ref></ref-list></tp:taxon-treatment>
