# Supplementary material for: A contribution to the knowledge of cavernicolous ground beetles from Sichuan Province, southwestern China (Coleoptera, Carabidae, Trechini, Platynini)
Source: Zookeys. 2020 Dec 31;1008:61–91. doi: 10.3897/zookeys.1008.61040 (PMC7790813; doi:10.3897/zookeys.1008.61040)
Supplement: XML Treatment for Chu [file zookeys.1008.61040-treatment3.xml]

<!DOCTYPE tp:taxon-treatment
  PUBLIC "-//TaxonX//DTD Taxonomic Treatment Publishing DTD v0 20100105//EN" "tax-treatment-NSO.dtd">
<tp:taxon-treatment xmlns:tp="http://www.plazi.org/taxpub"><tp:treatment-meta><kwd-group><label>Taxon classification</label><kwd><named-content xmlns:xlink="http://www.w3.org/1999/xlink" content-type="kingdom">Animalia</named-content></kwd><kwd><named-content xmlns:xlink="http://www.w3.org/1999/xlink" content-type="order">Coleoptera</named-content></kwd><kwd><named-content xmlns:xlink="http://www.w3.org/1999/xlink" content-type="family">Carabidae</named-content></kwd></kwd-group><mixed-citation publication-type="journal"><person-group><name><surname>Tian</surname><given-names>Mingyi</given-names></name><name><surname>He</surname><given-names>Li</given-names></name></person-group><article-title>A contribution to the knowledge of cavernicolous ground beetles from Sichuan Province, southwestern China (<tp:taxon-name><tp:taxon-name-part taxon-name-part-type="order">Coleoptera</tp:taxon-name-part></tp:taxon-name>, <tp:taxon-name><tp:taxon-name-part taxon-name-part-type="family">Carabidae</tp:taxon-name-part></tp:taxon-name>, <tp:taxon-name><tp:taxon-name-part taxon-name-part-type="tribe">Trechini</tp:taxon-name-part></tp:taxon-name>, <tp:taxon-name><tp:taxon-name-part taxon-name-part-type="tribe">Platynini</tp:taxon-name-part></tp:taxon-name>)</article-title><source>Zookeys</source><day>31</day><month>12</month><year>2020</year><volume>1008</volume><fpage>61</fpage><lpage>91</lpage><pub-id pub-id-type="doi">10.3897/zookeys.1008.61040</pub-id></mixed-citation></tp:treatment-meta><tp:nomenclature><tp:taxon-name><object-id xmlns:xlink="http://www.w3.org/1999/xlink" content-type="arpha" xlink:type="simple">6400A3E5-E788-56DC-B477-D642C5739991</object-id>
              <tp:taxon-name-part taxon-name-part-type="genus" reg="Chu">Chu</tp:taxon-name-part>
              <object-id xmlns:xlink="http://www.w3.org/1999/xlink" content-type="zoobank" xlink:type="simple">http://zoobank.org/323F87B4-17A4-48F4-B816-8423C9011A68</object-id>
            </tp:taxon-name><tp:taxon-status xmlns:xlink="http://www.w3.org/1999/xlink" xlink:type="simple">gen. nov.</tp:taxon-status><xref ref-type="fig" rid="F2">Chinese name: 初盲步甲属 Figs 2</xref><xref ref-type="fig" rid="F4">, 4B, D</xref><xref ref-type="fig" rid="F5">, 5C, D</xref><xref ref-type="fig" rid="F7">, 7</xref><xref ref-type="fig" rid="F8">, 8</xref></tp:nomenclature><tp:treatment-sec sec-type="type species" id="SECID0EBWAE"><title>Type species.</title><p><italic><tp:taxon-name><tp:taxon-name-part taxon-name-part-type="genus" reg="Chu">Chu</tp:taxon-name-part> <tp:taxon-name-part taxon-name-part-type="species" reg="pheggomisetoides">pheggomisetoides</tp:taxon-name-part></tp:taxon-name></italic> sp. nov., from the limestone cave Hanwang Dong in Guangyuan, northeastern Sichuan.</p></tp:treatment-sec><tp:treatment-sec sec-type="description" id="SECID0ESWAE"><title>Generic characteristics.</title><p>Medium-sized, somewhat similar to the Balkan genus <italic><tp:taxon-name><tp:taxon-name-part taxon-name-part-type="genus" reg="Pheggomisetes">Pheggomisetes</tp:taxon-name-part></tp:taxon-name></italic> Knirsch, 1923 in appearance especially head and pronotum (Fig. <xref ref-type="fig" rid="F7">7</xref>); anophthalmic and depigmented; body moderately elongate, with rather thin and slender appendages. Head strongly expanded laterally and convex though shorter than long, two pairs of supraorbital setiferous pores present; frontal furrows long and well-marked; labrum widely emarginated at front, mandibles widened and developed, apices strongly hooked, right mandibular tooth tridentate; labial suture visible at side, completely disappeared medially (Fig. <xref ref-type="fig" rid="F4">4B</xref>); mentum bisetose, base largely concave, submentum 8-setose; antennae thin and very long, extending over apices of elytra. Propleura invisible from above; pronotum subcordate, transverse, hind angles very sharp and distinctly protruded backwardly which is similar in <italic><tp:taxon-name><tp:taxon-name-part taxon-name-part-type="genus" reg="Pheggomisetes">Pheggomisetes</tp:taxon-name-part></tp:taxon-name></italic>, only presence of the anterior pair of latero-marginal setae. Elytra elongated ovate, twice as long as wide, much longer than fore body; prehumeral angles rounded off; lateral margins well-bordered throughout, finely ciliate on shoulders, whereas smooth on other parts; disc moderately convex, striae noticeable though distinctly reduced; two pairs of dorsal and the preapical setiferous pores present; the humeral group of the marginal umbilicate pores not aggregated, the 1<sup>st</sup> pore inwardly shifted to the site of 7<sup>th</sup> stria, only the 2<sup>nd</sup> pore closest to marginal gutter, 4<sup>th</sup> shifted posteriad; 5<sup>th</sup> and 6<sup>th</sup> pores closely spaced (Fig. <xref ref-type="fig" rid="F4">4D</xref>). The 1<sup>st</sup> and 2<sup>nd</sup> protarsomeres modified in male, distinctly widened and bluntly denticulate inward at apices, and with spongy setae ventrally. Ventrite VII with one pair of apical setae in male, whereas two pairs in female. Male genitalia with median lobe almost straight, suddenly widened at apical part; in lateral view, apex notched dorsally (Fig. <xref ref-type="fig" rid="F5">5C, D</xref>).</p><fig id="F7" position="float" orientation="portrait"><object-id xmlns:xlink="http://www.w3.org/1999/xlink" content-type="doi" xlink:type="simple">10.3897/zookeys.1008.61040.figure7</object-id><object-id xmlns:xlink="http://www.w3.org/1999/xlink" content-type="arpha" xlink:type="simple">7C2E6AE3-1446-5D2F-845F-C01927D7952A</object-id><label>Figure 7.</label><caption><p>Habitus of <italic><tp:taxon-name><tp:taxon-name-part taxon-name-part-type="genus" reg="Chu">Chu</tp:taxon-name-part> <tp:taxon-name-part taxon-name-part-type="species" reg="pheggomisetoides">pheggomisetoides</tp:taxon-name-part></tp:taxon-name></italic> gen. nov. &amp; sp. nov., male holotype.</p></caption><graphic xmlns:xlink="http://www.w3.org/1999/xlink" xlink:href="zookeys-1008-061-g007.jpg" position="float" orientation="portrait" xlink:type="simple" id="oo_492968.jpg"><uri content-type="original_file" xlink:type="simple">https://binary.pensoft.net/fig/492968</uri></graphic></fig></tp:treatment-sec><tp:treatment-sec sec-type="remarks" id="SECID0E5YAE"><title>Remarks.</title><p>Although <italic><tp:taxon-name><tp:taxon-name-part taxon-name-part-type="genus" reg="Chu">Chu</tp:taxon-name-part></tp:taxon-name></italic> gen. nov. resembles the Balkan cavernicolous genus <italic><tp:taxon-name><tp:taxon-name-part taxon-name-part-type="genus" reg="Pheggomisetes">Pheggomisetes</tp:taxon-name-part></tp:taxon-name></italic> Knirsch, 1923 (<xref ref-type="bibr" rid="B11">Knirsch 1923</xref>; <xref ref-type="bibr" rid="B21">Vrbica et al. 2017</xref>) in the shape of head and pronotum, this must be a case of convergence because the faunas in the Balkan Peninsula and China are completely different. Indeed, there are many cases of large gaps in cave trechines between Europe and China, e.g., <italic><tp:taxon-name><tp:taxon-name-part taxon-name-part-type="genus" reg="Doderotrechus">Doderotrechus</tp:taxon-name-part></tp:taxon-name></italic> from Western Italy vs. <italic><tp:taxon-name><tp:taxon-name-part taxon-name-part-type="genus" reg="Trechus">Trechus</tp:taxon-name-part></tp:taxon-name></italic> of the <italic>dacaitranus</italic> group (<italic><tp:taxon-name><tp:taxon-name-part taxon-name-part-type="genus" reg="Trechus">Trechus</tp:taxon-name-part> <tp:taxon-name-part taxon-name-part-type="species" reg="bastropi">bastropi</tp:taxon-name-part></tp:taxon-name></italic>) from Tibet (<xref ref-type="bibr" rid="B9">Faille et al. 2013</xref>). Apart from the similarities of the head and pronotum, both <italic><tp:taxon-name><tp:taxon-name-part taxon-name-part-type="genus" reg="Chu">Chu</tp:taxon-name-part></tp:taxon-name></italic> and <italic><tp:taxon-name><tp:taxon-name-part taxon-name-part-type="genus" reg="Pheggomisetes">Pheggomisetes</tp:taxon-name-part></tp:taxon-name></italic> are very different in many aspects including outlines of head, prothorax and elytra, and in particular the chaetotaxic pattern on head and elytra.</p><p>As the fauna of subterranean ground beetles are still not well known, the phylogenetic position of <italic><tp:taxon-name><tp:taxon-name-part taxon-name-part-type="genus" reg="Chu">Chu</tp:taxon-name-part></tp:taxon-name></italic> gen. nov. among <tp:taxon-name><tp:taxon-name-part taxon-name-part-type="tribe">Trechini</tp:taxon-name-part></tp:taxon-name> is unknown at present, like many other genera. Its peculiar characters, such as ellipsoidal head with deep emarginated labrum, stout mandible, subcordate pronotum with sharp and backwardly protruded hind angles, and almost straight median lobe which is enlarged and notched at the apex isolate <italic><tp:taxon-name><tp:taxon-name-part taxon-name-part-type="genus" reg="Chu">Chu</tp:taxon-name-part></tp:taxon-name></italic> gen. nov. from all other Chinese trechines. Beside comparative morphological study, evidence from molecular analysis would be valuable in determining its position.</p></tp:treatment-sec><tp:treatment-sec sec-type="etymology" id="SECID0E32AE"><title>Etymology.</title><p>“<italic>Chu</italic>” means “the first time” in Chinese, suggesting that this species was the first subterranean beetle discovered by Li He (the second author). Gender masculine.</p></tp:treatment-sec><tp:treatment-sec sec-type="Generic range" id="SECID0EJ3AE"><title>Generic range.</title><p>China (Sichuan) (Fig. <xref ref-type="fig" rid="F2">2</xref>). Monospecific genus, known only from the cave Hanwang Dong in Chaotian, Guangyuan.</p></tp:treatment-sec><tp:treatment-sec><!--Section generated to contain objects referenced in tp:taxon-treatment.--><fig id="F2" position="float" orientation="portrait"><object-id xmlns:xlink="http://www.w3.org/1999/xlink" content-type="doi" xlink:type="simple">10.3897/zookeys.1008.61040.figure2</object-id><object-id xmlns:xlink="http://www.w3.org/1999/xlink" content-type="arpha" xlink:type="simple">EA9B1EE8-9073-5F10-8695-DBDC1EE8BDBA</object-id><label>Figure 2.</label><caption><p>Map of Sichuan Province showing the locations of the related caves.</p></caption><graphic xmlns:xlink="http://www.w3.org/1999/xlink" xlink:href="zookeys-1008-061-g002.jpg" position="float" orientation="portrait" xlink:type="simple" id="oo_492963.jpg"><uri content-type="original_file" xlink:type="simple">https://binary.pensoft.net/fig/492963</uri></graphic></fig><fig id="F4" position="float" orientation="portrait"><object-id xmlns:xlink="http://www.w3.org/1999/xlink" content-type="doi" xlink:type="simple">10.3897/zookeys.1008.61040.figure4</object-id><object-id xmlns:xlink="http://www.w3.org/1999/xlink" content-type="arpha" xlink:type="simple">BDF5F134-F902-5087-92AD-D87F6D890773</object-id><label>Figure 4.</label><caption><p>Cave trechine beetles <bold>A</bold> ventral head of <italic><tp:taxon-name><tp:taxon-name-part taxon-name-part-type="genus" reg="Uenoaphaenops">Uenoaphaenops</tp:taxon-name-part> <tp:taxon-name-part taxon-name-part-type="species" reg="fani">fani</tp:taxon-name-part></tp:taxon-name></italic> (Uéno, 2003), comb. nov., female <bold>B</bold> ventral head of <italic><tp:taxon-name><tp:taxon-name-part taxon-name-part-type="genus" reg="Chu">Chu</tp:taxon-name-part> <tp:taxon-name-part taxon-name-part-type="species" reg="pheggomisetoides">pheggomisetoides</tp:taxon-name-part></tp:taxon-name></italic> gen. nov. &amp; sp. nov., female <bold>C–E</bold> elytral chaetotaxy of <italic><tp:taxon-name><tp:taxon-name-part taxon-name-part-type="genus" reg="Uenoaphaenops">Uenoaphaenops</tp:taxon-name-part> <tp:taxon-name-part taxon-name-part-type="species" reg="fani">fani</tp:taxon-name-part></tp:taxon-name></italic> (Uéno, 2003), comb. nov., female, <italic><tp:taxon-name><tp:taxon-name-part taxon-name-part-type="genus" reg="Chu">Chu</tp:taxon-name-part> <tp:taxon-name-part taxon-name-part-type="species" reg="pheggomisetoides">pheggomisetoides</tp:taxon-name-part></tp:taxon-name></italic> gen. nov. &amp; sp. nov., female paratype, and <italic><tp:taxon-name><tp:taxon-name-part taxon-name-part-type="genus" reg="Boreaphaenops">Boreaphaenops</tp:taxon-name-part> <tp:taxon-name-part taxon-name-part-type="species" reg="liyuani">liyuani</tp:taxon-name-part></tp:taxon-name></italic> sp. nov., female holotype. Scale bars: 1.0 mm.</p></caption><graphic xmlns:xlink="http://www.w3.org/1999/xlink" xlink:href="zookeys-1008-061-g004.jpg" position="float" orientation="portrait" xlink:type="simple" id="oo_492965.jpg"><uri content-type="original_file" xlink:type="simple">https://binary.pensoft.net/fig/492965</uri></graphic></fig><fig id="F5" position="float" orientation="portrait"><object-id xmlns:xlink="http://www.w3.org/1999/xlink" content-type="doi" xlink:type="simple">10.3897/zookeys.1008.61040.figure5</object-id><object-id xmlns:xlink="http://www.w3.org/1999/xlink" content-type="arpha" xlink:type="simple">79F679E2-A8A6-536A-9749-5907B0DDBD31</object-id><label>Figure 5.</label><caption><p>Male genitalia of cave trechine species, lateral and dorsal views <bold>A, B</bold><italic><tp:taxon-name><tp:taxon-name-part taxon-name-part-type="genus" reg="Uenoaphaenops">Uenoaphaenops</tp:taxon-name-part> <tp:taxon-name-part taxon-name-part-type="species" reg="fani">fani</tp:taxon-name-part></tp:taxon-name></italic> (Uéno, 2003), comb. nov. <bold>C, D</bold><italic><tp:taxon-name><tp:taxon-name-part taxon-name-part-type="genus" reg="Chu">Chu</tp:taxon-name-part> <tp:taxon-name-part taxon-name-part-type="species" reg="pheggomisetoides">pheggomisetoides</tp:taxon-name-part></tp:taxon-name></italic> gen. nov. &amp; sp. nov.</p></caption><graphic xmlns:xlink="http://www.w3.org/1999/xlink" xlink:href="zookeys-1008-061-g005.jpg" position="float" orientation="portrait" xlink:type="simple" id="oo_492966.jpg"><uri content-type="original_file" xlink:type="simple">https://binary.pensoft.net/fig/492966</uri></graphic></fig><fig id="F8" position="float" orientation="portrait"><object-id xmlns:xlink="http://www.w3.org/1999/xlink" content-type="doi" xlink:type="simple">10.3897/zookeys.1008.61040.figure8</object-id><object-id xmlns:xlink="http://www.w3.org/1999/xlink" content-type="arpha" xlink:type="simple">9B207E14-8E6A-5B25-8EFD-0EC9B4EDBAE5</object-id><label>Figure 8.</label><caption><p>Cave Hanwang Dong, the type locality of <italic><tp:taxon-name><tp:taxon-name-part taxon-name-part-type="genus" reg="Chu">Chu</tp:taxon-name-part> <tp:taxon-name-part taxon-name-part-type="species" reg="pheggomisetoides">pheggomisetoides</tp:taxon-name-part></tp:taxon-name></italic> gen. nov. &amp; sp. nov. and <italic><tp:taxon-name><tp:taxon-name-part taxon-name-part-type="genus" reg="Boreaphaenops">Boreaphaenops</tp:taxon-name-part> <tp:taxon-name-part taxon-name-part-type="species" reg="liyuani">liyuani</tp:taxon-name-part></tp:taxon-name></italic> sp. nov., and some sympatric cave animals <bold>A, B</bold> habitat inside the cave, arrow in <bold>A</bold> indicates the place where a <italic><tp:taxon-name><tp:taxon-name-part taxon-name-part-type="genus" reg="Chu">Chu</tp:taxon-name-part> <tp:taxon-name-part taxon-name-part-type="species" reg="pheggomisetoides">pheggomisetoides</tp:taxon-name-part></tp:taxon-name></italic> gen. nov. &amp; sp. nov. was found, arrow in <bold>B</bold> indicates the place where the single female of <italic><tp:taxon-name><tp:taxon-name-part taxon-name-part-type="genus" reg="Boreaphaenops">Boreaphaenops</tp:taxon-name-part> <tp:taxon-name-part taxon-name-part-type="species" reg="liyuani">liyuani</tp:taxon-name-part></tp:taxon-name></italic> sp. nov. was found <bold>C</bold> an individual of <italic><tp:taxon-name><tp:taxon-name-part taxon-name-part-type="genus" reg="Chu">Chu</tp:taxon-name-part> <tp:taxon-name-part taxon-name-part-type="species" reg="pheggomisetoides">pheggomisetoides</tp:taxon-name-part></tp:taxon-name></italic> gen. nov. &amp; sp. nov. running in cave <bold>D</bold> a ground beetle’s larva was trapped in web of spider <italic><tp:taxon-name><tp:taxon-name-part taxon-name-part-type="genus" reg="Pseudonesticus">Pseudonesticus</tp:taxon-name-part></tp:taxon-name></italic> sp. <bold>E</bold> a <italic><tp:taxon-name><tp:taxon-name-part taxon-name-part-type="genus" reg="Nepalella">Nepalella</tp:taxon-name-part></tp:taxon-name></italic> millipede <bold>F</bold> a bat <bold>G</bold> a cricket <bold>H</bold><italic><tp:taxon-name><tp:taxon-name-part taxon-name-part-type="genus" reg="Gammarus">Gammarus</tp:taxon-name-part> <tp:taxon-name-part taxon-name-part-type="species" reg="qinling">qinling</tp:taxon-name-part></tp:taxon-name></italic> Hou &amp; Li, 2018 <bold>I</bold> a dipluran.</p></caption><graphic xmlns:xlink="http://www.w3.org/1999/xlink" xlink:href="zookeys-1008-061-g008.jpg" position="float" orientation="portrait" xlink:type="simple" id="oo_492969.jpg"><uri content-type="original_file" xlink:type="simple">https://binary.pensoft.net/fig/492969</uri></graphic></fig></tp:treatment-sec><ref-list><ref id="B11"><mixed-citation xmlns:xlink="http://www.w3.org/1999/xlink" xlink:type="simple"><person-group><name name-style="western"><surname>Knirsch</surname><given-names>E</given-names></name></person-group> (<year>1923</year>) <article-title><tp:taxon-name><tp:taxon-name-part taxon-name-part-type="genus"/><tp:taxon-name-part taxon-name-part-type="sugenus">Pheggomisetes</tp:taxon-name-part></tp:taxon-name> nov. subgen. <tp:taxon-name><tp:taxon-name-part taxon-name-part-type="genus">Trechorum</tp:taxon-name-part> <tp:taxon-name-part taxon-name-part-type="species">coecorum</tp:taxon-name-part></tp:taxon-name> ex Bulgaria.</article-title><source>Časopis Československé Společnosti Entomologické</source><volume>20</volume>: <fpage>2</fpage>–<lpage>5</lpage>.</mixed-citation></ref><ref id="B21"><mixed-citation xmlns:xlink="http://www.w3.org/1999/xlink" xlink:type="simple"><person-group><name name-style="western"><surname>Vrbica</surname><given-names>M</given-names></name><name name-style="western"><surname>Petrović</surname><given-names>A</given-names></name><name name-style="western"><surname>Pantelić</surname><given-names>D</given-names></name><name name-style="western"><surname>Krmpot</surname><given-names>AJ</given-names></name><name name-style="western"><surname>Rabasović</surname><given-names>MD</given-names></name><name name-style="western"><surname>Pavlović</surname><given-names>D</given-names></name><name name-style="western"><surname>Jovanić</surname><given-names>S</given-names></name><name name-style="western"><surname>Guéorguiev</surname><given-names>B</given-names></name><name name-style="western"><surname>Goranov</surname><given-names>S</given-names></name><name name-style="western"><surname>Vesović</surname><given-names>N</given-names></name><name name-style="western"><surname>Antić</surname><given-names>D</given-names></name><name name-style="western"><surname>Marković</surname><given-names>Đ</given-names></name><name name-style="western"><surname>Petković</surname><given-names>M</given-names></name><name name-style="western"><surname>Stanisavljević</surname><given-names>L</given-names></name><name name-style="western"><surname>Ćurčić</surname><given-names>S</given-names></name></person-group> (<year>2017</year>) The genus <italic><tp:taxon-name><tp:taxon-name-part taxon-name-part-type="genus">Pheggomisetes</tp:taxon-name-part></tp:taxon-name></italic> Knirsch, 1923 (<tp:taxon-name><tp:taxon-name-part taxon-name-part-type="order">Coleoptera</tp:taxon-name-part></tp:taxon-name>: <tp:taxon-name><tp:taxon-name-part taxon-name-part-type="family">Carabidae</tp:taxon-name-part></tp:taxon-name>: <tp:taxon-name><tp:taxon-name-part taxon-name-part-type="subfamily">Trechinae</tp:taxon-name-part></tp:taxon-name>) in Serbia: taxonomy, morphology and molecular phylogeny. Zoological Journal of the Linnean Society 183(2). <ext-link xlink:type="simple" ext-link-type="doi" xlink:href="10.1093/zoolinnean/zlx078">https://doi.org/10.1093/zoolinnean/zlx078</ext-link></mixed-citation></ref><ref id="B9"><mixed-citation xmlns:xlink="http://www.w3.org/1999/xlink" xlink:type="simple"><person-group><name name-style="western"><surname>Faille</surname><given-names>A</given-names></name><name name-style="western"><surname>Casale</surname><given-names>A</given-names></name><name name-style="western"><surname>Balke</surname><given-names>M</given-names></name><name name-style="western"><surname>Ribera</surname><given-names>I</given-names></name></person-group> (<year>2013</year>) A molecular Phylogeny of Alpine subterranean <tp:taxon-name><tp:taxon-name-part taxon-name-part-type="tribe">Trechini</tp:taxon-name-part></tp:taxon-name> (<tp:taxon-name><tp:taxon-name-part taxon-name-part-type="order">Coleoptera</tp:taxon-name-part></tp:taxon-name>: <tp:taxon-name><tp:taxon-name-part taxon-name-part-type="family">Carabidae</tp:taxon-name-part></tp:taxon-name>). BMC Evolutionary Biology 13: e248. <ext-link xlink:type="simple" ext-link-type="doi" xlink:href="10.1186/1471-2148-13-248">https://doi.org/10.1186/1471-2148-13-248</ext-link></mixed-citation></ref></ref-list></tp:taxon-treatment>
