# Supplementary material for: A contribution to the knowledge of cavernicolous ground beetles from Sichuan Province, southwestern China (Coleoptera, Carabidae, Trechini, Platynini)
Source: Zookeys. 2020 Dec 31;1008:61–91. doi: 10.3897/zookeys.1008.61040 (PMC7790813; doi:10.3897/zookeys.1008.61040)
Supplement: XML Treatment for Chu pheggomisetoides [file zookeys.1008.61040-treatment4.xml]

<!DOCTYPE tp:taxon-treatment
  PUBLIC "-//TaxonX//DTD Taxonomic Treatment Publishing DTD v0 20100105//EN" "tax-treatment-NSO.dtd">
<tp:taxon-treatment xmlns:tp="http://www.plazi.org/taxpub"><tp:treatment-meta><kwd-group><label>Taxon classification</label><kwd><named-content xmlns:xlink="http://www.w3.org/1999/xlink" content-type="kingdom">Animalia</named-content></kwd><kwd><named-content xmlns:xlink="http://www.w3.org/1999/xlink" content-type="order">Coleoptera</named-content></kwd><kwd><named-content xmlns:xlink="http://www.w3.org/1999/xlink" content-type="family">Carabidae</named-content></kwd></kwd-group><mixed-citation publication-type="journal"><person-group><name><surname>Tian</surname><given-names>Mingyi</given-names></name><name><surname>He</surname><given-names>Li</given-names></name></person-group><article-title>A contribution to the knowledge of cavernicolous ground beetles from Sichuan Province, southwestern China (<tp:taxon-name><tp:taxon-name-part taxon-name-part-type="order">Coleoptera</tp:taxon-name-part></tp:taxon-name>, <tp:taxon-name><tp:taxon-name-part taxon-name-part-type="family">Carabidae</tp:taxon-name-part></tp:taxon-name>, <tp:taxon-name><tp:taxon-name-part taxon-name-part-type="tribe">Trechini</tp:taxon-name-part></tp:taxon-name>, <tp:taxon-name><tp:taxon-name-part taxon-name-part-type="tribe">Platynini</tp:taxon-name-part></tp:taxon-name>)</article-title><source>Zookeys</source><day>31</day><month>12</month><year>2020</year><volume>1008</volume><fpage>61</fpage><lpage>91</lpage><pub-id pub-id-type="doi">10.3897/zookeys.1008.61040</pub-id></mixed-citation></tp:treatment-meta><tp:nomenclature><tp:taxon-name><object-id xmlns:xlink="http://www.w3.org/1999/xlink" content-type="arpha" xlink:type="simple">66DEE8DB-2370-557A-9E48-C7CA23B5F5C6</object-id>
              <tp:taxon-name-part taxon-name-part-type="genus" reg="Chu">Chu</tp:taxon-name-part>
              <tp:taxon-name-part taxon-name-part-type="species" reg="pheggomisetoides">pheggomisetoides</tp:taxon-name-part>
              <object-id xmlns:xlink="http://www.w3.org/1999/xlink" content-type="zoobank" xlink:type="simple">http://zoobank.org/5CB92BFD-836E-4342-8ADD-70DA2C6C4A81</object-id>
            </tp:taxon-name><tp:taxon-status xmlns:xlink="http://www.w3.org/1999/xlink" xlink:type="simple">sp. nov.</tp:taxon-status><xref ref-type="fig" rid="F2">Chinese name: 汉王初盲步甲 Figs 2</xref><xref ref-type="fig" rid="F4">, 4B, D</xref><xref ref-type="fig" rid="F5">, 5C, D</xref><xref ref-type="fig" rid="F7">, 7</xref><xref ref-type="fig" rid="F8">, 8</xref></tp:nomenclature><tp:treatment-sec sec-type="material" id="SECID0EP5AE"><title>Material.</title><p><bold><italic>Holotype</italic></bold>: male, cave Hanwang Dong, Zhongbai, Zengjia, Chaotian, Guangyuan, Sichuan (四川省广元市朝天区曾家镇中柏村汉王洞), <named-content xmlns:xlink="http://www.w3.org/1999/xlink" content-type="dwc:verbatimCoordinates" xlink:type="simple"><named-content content-type="geo-json" specific-use="{&#34;type&#34;:&#34;Point&#34;,&#34;coordinates&#34;:[106.106979,32.577297]}" id="NCID0E45AE" xlink:type="simple">32.577297°N, 106.106979°E</named-content></named-content>, 1210 m, 2020-VI-07, leg. Li He &amp; Yuan Li, in <named-content xmlns:xlink="http://www.w3.org/1999/xlink" content-type="dwc:institutional_code" xlink:type="simple">SCAU</named-content>. <bold><italic>Paratypes</italic></bold>: 1 male, <italic>idem</italic>, in <named-content xmlns:xlink="http://www.w3.org/1999/xlink" content-type="dwc:institutional_code" xlink:type="simple">SCAU</named-content>; 1 female, same cave as above, 2020-VI-06, leg. Li He, Yuan Li &amp; Yimei Wen, in <abbrev xmlns:xlink="http://www.w3.org/1999/xlink" content-type="institution" xlink:title="Collection of Li He, Chengdu, Sichuan, China" id="ABBRID0ER6AE" xlink:type="simple">CLH</abbrev>; 1 female, same cave, 2018-IV-06, leg. Li He, in <named-content xmlns:xlink="http://www.w3.org/1999/xlink" content-type="dwc:institutional_code" xlink:type="simple">SCAU</named-content>.</p></tp:treatment-sec><tp:treatment-sec sec-type="diagnosis" id="SECID0E26AE"><title>Diagnosis.</title><p>Medium-sized troglobitic beetles, eyeless and lacking pigmentation, somewhat similar to a <italic><tp:taxon-name><tp:taxon-name-part taxon-name-part-type="genus" reg="Pheggomisetes">Pheggomisetes</tp:taxon-name-part></tp:taxon-name></italic> species of Bulgaria and Serbia in Balkan Peninsula due to its convex head and subcordate pronotum with very sharpened hind angles.</p></tp:treatment-sec><tp:treatment-sec sec-type="description" id="SECID0EJAAG"><title>Description.</title><p><bold><italic>Length</italic></bold>: 6.0–6.5 mm; width: 1.5 mm. Habitus as in Fig. <xref ref-type="fig" rid="F7">7</xref>.</p><p><bold><italic>Body</italic></bold> yellow or brown, but antennae, palps and tarsi paler; surface glabrous and smooth though genae sparsely setose and elytra covered with a few, minute, pubescence on lateral margins. Underside of head with a few sparse setae, of thorax and abdominal ventrites glabrous. Microsculpture engraved meshes more or less polygonal on head and pronotum, and irregularly and densely striate on elytra.</p><p><bold><italic>Head</italic></bold> slightly elongate, ellipsoidal, longer than wide, <abbrev xmlns:xlink="http://www.w3.org/1999/xlink" xlink:title="length of head including mandibles, from apex of right mandible to base of head" id="ABBRID0EGBAG" xlink:type="simple">HLm</abbrev>/<abbrev xmlns:xlink="http://www.w3.org/1999/xlink" xlink:title="maximum width of head" id="ABBRID0EKBAG" xlink:type="simple">HW</abbrev> = 1.67–1.72, <abbrev xmlns:xlink="http://www.w3.org/1999/xlink" xlink:title="length of head excluding mandibles, from front of labrum to base of head" id="ABBRID0EOBAG" xlink:type="simple">HLl</abbrev>/<abbrev xmlns:xlink="http://www.w3.org/1999/xlink" xlink:title="maximum width of head" id="ABBRID0ESBAG" xlink:type="simple">HW</abbrev> = 1.18–1.28; genae expanded laterally, widest a little behind middle of head excluding mandibles, neck constriction broad, moderately defined, frons and vertex strongly convex, anterior and posterior supraorbital setiferous pores narrowly spaced, frontal furrows deep and fairly long, strongly divergent posteriorly, ending beside posterior supraorbital pores; clypeus quadrisetose; labrum transverse, deeply and widely emarginated at frontal margin, 6-setose; mandible stout and widened, curved at apical 1/3, strongly hooked at apices, right mandibular tooth very developed; labial suture disappearing medially, making mentum and submentum partly fused; mentum bisetose, base largely concave, tooth short and bifid at apex, about half as long as lateral lobes; submentum 8-setose; ligula 6-setose at apex; palps moderately elongate and glabrous but the 2<sup>nd</sup> labial palpomere bisetose on inner margin, with an additional seta at outer margin at subapex; 2<sup>nd</sup> labial palpomere slightly longer than 3<sup>rd</sup>; 3<sup>rd</sup> maxillary palpomere as long as 4<sup>th</sup>; suborbital pores located on ventral side of head, intermedial between neck constriction and submentum (Fig. <xref ref-type="fig" rid="F4">4B</xref>). Antennae with 10<sup>th</sup> and 11<sup>th</sup> antennomeres extending over elytral apices, 1<sup>st</sup> antennomere smooth and stout, covered several long setae, pubescent from the 2<sup>nd</sup> antennomere; relative length of each antennomere compared with the 2<sup>nd</sup> in the holotype as: the 1<sup>st</sup> (1.13), 2<sup>nd</sup> (1.00), 3<sup>rd</sup> (1.67), 4<sup>th</sup> (1.73), 5<sup>th</sup> (1.93), 6<sup>th</sup> (1.87), 7<sup>th</sup> (1.80), 8<sup>th</sup> (1.57), 9<sup>th</sup> (1.54), 10<sup>th</sup> (1.43) and 11<sup>th</sup> (1.57).</p><p><bold><italic>Pronotum</italic></bold> wider than long, PnL /PnW = 0.76–0.83; much shorter than head without mandibles, PnL/<abbrev xmlns:xlink="http://www.w3.org/1999/xlink" xlink:title="length of head excluding mandibles, from front of labrum to base of head" id="ABBRID0ELDAG" xlink:type="simple">HLl</abbrev> = 0.55–0.75; wider than head, PnW/<abbrev xmlns:xlink="http://www.w3.org/1999/xlink" xlink:title="maximum width of head" id="ABBRID0EPDAG" xlink:type="simple">HW</abbrev> = 1.07–1.11; lateral margins and front finely bordered, widest at about 1/3 from front, gently narrowed anteriorly and posteriorly, but strongly curved before base, forming a large and acute hind angle with the arcuate base; anterior latero-marginal setae at about 1/7 from front; front slightly emarginate, distinctly wider than base, Pnb/Pnf = 0.83–0.86; disc moderately convex, mid-line clear, both front and posterior transversal impressions moderately marked. Scutellum large.</p><p><bold><italic>Elytra</italic></bold> much longer than fore body including mandibles, much longer than wide, <abbrev xmlns:xlink="http://www.w3.org/1999/xlink" xlink:title="length of elytra, from base of scutellum to elytral apex" id="ABBRID0E1DAG" xlink:type="simple">EL</abbrev>/<abbrev xmlns:xlink="http://www.w3.org/1999/xlink" xlink:title="maximum width of combined elytra" id="ABBRID0E5DAG" xlink:type="simple">EW</abbrev> = 1.90–2.02; much wider than pronotum, <abbrev xmlns:xlink="http://www.w3.org/1999/xlink" xlink:title="maximum width of combined elytra" id="ABBRID0ECEAG" xlink:type="simple">EW</abbrev>/PrW = 1.65–1.67; base unbordered, prehumeral part widely rounded, lateral margins finely but well-bordered throughout, widest at about middle, gently and gradually contracted towards base and apices; disc moderately convex though slightly depressed on each elytron near base; striae faint but noticeable; basal pore present at side but behind of scutellum, anterior and posterior dorsal pores along the 3<sup>rd</sup> stria located at about basal 1/5 and apical 2/5 of elytra respectively, preapical pore at about apical 1/8 of elytra, much closer to suture than to apical margin; locations of the marginal umbilicate pores as in Fig. <xref ref-type="fig" rid="F4">4D</xref>.</p><p><bold><italic>Legs</italic></bold> densely pubescent; the 1<sup>st</sup> tarsomere much, and slightly shorter than 2<sup>nd</sup>–4<sup>th</sup> combined in fore and middle legs, respectively, whereas as long as in hind ones; tibiae without longitudinal sulci.</p><p><bold><italic><tp:taxon-name><tp:taxon-name-part taxon-name-part-type="genus" reg="Ventrites">Ventrites</tp:taxon-name-part></tp:taxon-name></italic></bold> pubescent; IV–V each with two pairs, VI with three pairs of paramedian setae, and several additional setae which are much shorter; VII bisetose in male, while quadrisetose in female.</p><p><bold>Male genitalia</bold> (Fig. <xref ref-type="fig" rid="F5">5C, D</xref>). Median lobe and parameres long and thin, suddenly curved at basal one fourth, then nearly straight towards apex. Basal opening small, without a sagittal aileron; inner sac provided with a long copulatory piece, which is about 1/3 as long as aedeagus; in dorsal view, apical lobe suddenly narrowed before the enlarged apex which is broadly rounded; each paramere armed with four long setae at apex.</p></tp:treatment-sec><tp:treatment-sec sec-type="etymology" id="SECID0ENFAG"><title>Etymology.</title><p>Refers to the similarity of this new species with a <italic><tp:taxon-name><tp:taxon-name-part taxon-name-part-type="genus" reg="Pheggomisetes">Pheggomisetes</tp:taxon-name-part></tp:taxon-name></italic> species from Balkans.</p></tp:treatment-sec><tp:treatment-sec sec-type="distribution" id="SECID0E1FAG"><title>Distribution.</title><p>China (Sichuan). Known only from the cave Hanwang Dong in Guangyuan (Fig. <xref ref-type="fig" rid="F2">2</xref>), sympatric with <italic><tp:taxon-name><tp:taxon-name-part taxon-name-part-type="genus" reg="Boreaphaenops">Boreaphaenops</tp:taxon-name-part> <tp:taxon-name-part taxon-name-part-type="species" reg="liyuani">liyuani</tp:taxon-name-part></tp:taxon-name></italic> sp. nov., <italic><tp:taxon-name><tp:taxon-name-part taxon-name-part-type="genus" reg="Agonotrechus">Agonotrechus</tp:taxon-name-part> <tp:taxon-name-part taxon-name-part-type="species" reg="sinotroglophilus">sinotroglophilus</tp:taxon-name-part></tp:taxon-name></italic> Deuve, 1999 and <tp:taxon-name><tp:taxon-name-part taxon-name-part-type="genus" reg="Pterostichus">Pterostichus</tp:taxon-name-part> (<tp:taxon-name-part taxon-name-part-type="subgenus" reg="Huaius">Huaius</tp:taxon-name-part>) <tp:taxon-name-part taxon-name-part-type="species" reg="hanwang">hanwang</tp:taxon-name-part></tp:taxon-name> Tian &amp; He, 2020.</p><p>The exemplars of <italic><tp:taxon-name><tp:taxon-name-part taxon-name-part-type="genus" reg="Chu">Chu</tp:taxon-name-part> <tp:taxon-name-part taxon-name-part-type="species" reg="pheggomisetoides">pheggomisetoides</tp:taxon-name-part></tp:taxon-name></italic> gen. nov. &amp; sp. nov. were collected under a stone at the water edge in the innermost main passage in the cave (Fig. <xref ref-type="fig" rid="F8">8A–C</xref>). In addition to the four ground beetle species mentioned above, other animals found in Hanwang Dong are a <italic><tp:taxon-name><tp:taxon-name-part taxon-name-part-type="genus" reg="Pseudonesticus">Pseudonesticus</tp:taxon-name-part></tp:taxon-name></italic> spider, a <italic><tp:taxon-name><tp:taxon-name-part taxon-name-part-type="genus" reg="Nepalella">Nepalella</tp:taxon-name-part></tp:taxon-name></italic> millipede, a <italic><tp:taxon-name><tp:taxon-name-part taxon-name-part-type="genus" reg="Gammarus">Gammarus</tp:taxon-name-part></tp:taxon-name></italic> amphipod, bats, crickets and diplurans (Fig. <xref ref-type="fig" rid="F8">8D–I</xref>).</p><fig id="F8" position="float" orientation="portrait"><object-id xmlns:xlink="http://www.w3.org/1999/xlink" content-type="doi" xlink:type="simple">10.3897/zookeys.1008.61040.figure8</object-id><object-id xmlns:xlink="http://www.w3.org/1999/xlink" content-type="arpha" xlink:type="simple">9B207E14-8E6A-5B25-8EFD-0EC9B4EDBAE5</object-id><label>Figure 8.</label><caption><p>Cave Hanwang Dong, the type locality of <italic><tp:taxon-name><tp:taxon-name-part taxon-name-part-type="genus" reg="Chu">Chu</tp:taxon-name-part> <tp:taxon-name-part taxon-name-part-type="species" reg="pheggomisetoides">pheggomisetoides</tp:taxon-name-part></tp:taxon-name></italic> gen. nov. &amp; sp. nov. and <italic><tp:taxon-name><tp:taxon-name-part taxon-name-part-type="genus" reg="Boreaphaenops">Boreaphaenops</tp:taxon-name-part> <tp:taxon-name-part taxon-name-part-type="species" reg="liyuani">liyuani</tp:taxon-name-part></tp:taxon-name></italic> sp. nov., and some sympatric cave animals <bold>A, B</bold> habitat inside the cave, arrow in <bold>A</bold> indicates the place where a <italic><tp:taxon-name><tp:taxon-name-part taxon-name-part-type="genus" reg="Chu">Chu</tp:taxon-name-part> <tp:taxon-name-part taxon-name-part-type="species" reg="pheggomisetoides">pheggomisetoides</tp:taxon-name-part></tp:taxon-name></italic> gen. nov. &amp; sp. nov. was found, arrow in <bold>B</bold> indicates the place where the single female of <italic><tp:taxon-name><tp:taxon-name-part taxon-name-part-type="genus" reg="Boreaphaenops">Boreaphaenops</tp:taxon-name-part> <tp:taxon-name-part taxon-name-part-type="species" reg="liyuani">liyuani</tp:taxon-name-part></tp:taxon-name></italic> sp. nov. was found <bold>C</bold> an individual of <italic><tp:taxon-name><tp:taxon-name-part taxon-name-part-type="genus" reg="Chu">Chu</tp:taxon-name-part> <tp:taxon-name-part taxon-name-part-type="species" reg="pheggomisetoides">pheggomisetoides</tp:taxon-name-part></tp:taxon-name></italic> gen. nov. &amp; sp. nov. running in cave <bold>D</bold> a ground beetle’s larva was trapped in web of spider <italic><tp:taxon-name><tp:taxon-name-part taxon-name-part-type="genus" reg="Pseudonesticus">Pseudonesticus</tp:taxon-name-part></tp:taxon-name></italic> sp. <bold>E</bold> a <italic><tp:taxon-name><tp:taxon-name-part taxon-name-part-type="genus" reg="Nepalella">Nepalella</tp:taxon-name-part></tp:taxon-name></italic> millipede <bold>F</bold> a bat <bold>G</bold> a cricket <bold>H</bold><italic><tp:taxon-name><tp:taxon-name-part taxon-name-part-type="genus" reg="Gammarus">Gammarus</tp:taxon-name-part> <tp:taxon-name-part taxon-name-part-type="species" reg="qinling">qinling</tp:taxon-name-part></tp:taxon-name></italic> Hou &amp; Li, 2018 <bold>I</bold> a dipluran.</p></caption><graphic xmlns:xlink="http://www.w3.org/1999/xlink" xlink:href="zookeys-1008-061-g008.jpg" position="float" orientation="portrait" xlink:type="simple" id="oo_492969.jpg"><uri content-type="original_file" xlink:type="simple">https://binary.pensoft.net/fig/492969</uri></graphic></fig></tp:treatment-sec><tp:treatment-sec><!--Section generated to contain objects referenced in tp:taxon-treatment.--><fig id="F2" position="float" orientation="portrait"><object-id xmlns:xlink="http://www.w3.org/1999/xlink" content-type="doi" xlink:type="simple">10.3897/zookeys.1008.61040.figure2</object-id><object-id xmlns:xlink="http://www.w3.org/1999/xlink" content-type="arpha" xlink:type="simple">EA9B1EE8-9073-5F10-8695-DBDC1EE8BDBA</object-id><label>Figure 2.</label><caption><p>Map of Sichuan Province showing the locations of the related caves.</p></caption><graphic xmlns:xlink="http://www.w3.org/1999/xlink" xlink:href="zookeys-1008-061-g002.jpg" position="float" orientation="portrait" xlink:type="simple" id="oo_492963.jpg"><uri content-type="original_file" xlink:type="simple">https://binary.pensoft.net/fig/492963</uri></graphic></fig><fig id="F4" position="float" orientation="portrait"><object-id xmlns:xlink="http://www.w3.org/1999/xlink" content-type="doi" xlink:type="simple">10.3897/zookeys.1008.61040.figure4</object-id><object-id xmlns:xlink="http://www.w3.org/1999/xlink" content-type="arpha" xlink:type="simple">BDF5F134-F902-5087-92AD-D87F6D890773</object-id><label>Figure 4.</label><caption><p>Cave trechine beetles <bold>A</bold> ventral head of <italic><tp:taxon-name><tp:taxon-name-part taxon-name-part-type="genus" reg="Uenoaphaenops">Uenoaphaenops</tp:taxon-name-part> <tp:taxon-name-part taxon-name-part-type="species" reg="fani">fani</tp:taxon-name-part></tp:taxon-name></italic> (Uéno, 2003), comb. nov., female <bold>B</bold> ventral head of <italic><tp:taxon-name><tp:taxon-name-part taxon-name-part-type="genus" reg="Chu">Chu</tp:taxon-name-part> <tp:taxon-name-part taxon-name-part-type="species" reg="pheggomisetoides">pheggomisetoides</tp:taxon-name-part></tp:taxon-name></italic> gen. nov. &amp; sp. nov., female <bold>C–E</bold> elytral chaetotaxy of <italic><tp:taxon-name><tp:taxon-name-part taxon-name-part-type="genus" reg="Uenoaphaenops">Uenoaphaenops</tp:taxon-name-part> <tp:taxon-name-part taxon-name-part-type="species" reg="fani">fani</tp:taxon-name-part></tp:taxon-name></italic> (Uéno, 2003), comb. nov., female, <italic><tp:taxon-name><tp:taxon-name-part taxon-name-part-type="genus" reg="Chu">Chu</tp:taxon-name-part> <tp:taxon-name-part taxon-name-part-type="species" reg="pheggomisetoides">pheggomisetoides</tp:taxon-name-part></tp:taxon-name></italic> gen. nov. &amp; sp. nov., female paratype, and <italic><tp:taxon-name><tp:taxon-name-part taxon-name-part-type="genus" reg="Boreaphaenops">Boreaphaenops</tp:taxon-name-part> <tp:taxon-name-part taxon-name-part-type="species" reg="liyuani">liyuani</tp:taxon-name-part></tp:taxon-name></italic> sp. nov., female holotype. Scale bars: 1.0 mm.</p></caption><graphic xmlns:xlink="http://www.w3.org/1999/xlink" xlink:href="zookeys-1008-061-g004.jpg" position="float" orientation="portrait" xlink:type="simple" id="oo_492965.jpg"><uri content-type="original_file" xlink:type="simple">https://binary.pensoft.net/fig/492965</uri></graphic></fig><fig id="F5" position="float" orientation="portrait"><object-id xmlns:xlink="http://www.w3.org/1999/xlink" content-type="doi" xlink:type="simple">10.3897/zookeys.1008.61040.figure5</object-id><object-id xmlns:xlink="http://www.w3.org/1999/xlink" content-type="arpha" xlink:type="simple">79F679E2-A8A6-536A-9749-5907B0DDBD31</object-id><label>Figure 5.</label><caption><p>Male genitalia of cave trechine species, lateral and dorsal views <bold>A, B</bold><italic><tp:taxon-name><tp:taxon-name-part taxon-name-part-type="genus" reg="Uenoaphaenops">Uenoaphaenops</tp:taxon-name-part> <tp:taxon-name-part taxon-name-part-type="species" reg="fani">fani</tp:taxon-name-part></tp:taxon-name></italic> (Uéno, 2003), comb. nov. <bold>C, D</bold><italic><tp:taxon-name><tp:taxon-name-part taxon-name-part-type="genus" reg="Chu">Chu</tp:taxon-name-part> <tp:taxon-name-part taxon-name-part-type="species" reg="pheggomisetoides">pheggomisetoides</tp:taxon-name-part></tp:taxon-name></italic> gen. nov. &amp; sp. nov.</p></caption><graphic xmlns:xlink="http://www.w3.org/1999/xlink" xlink:href="zookeys-1008-061-g005.jpg" position="float" orientation="portrait" xlink:type="simple" id="oo_492966.jpg"><uri content-type="original_file" xlink:type="simple">https://binary.pensoft.net/fig/492966</uri></graphic></fig><fig id="F7" position="float" orientation="portrait"><object-id xmlns:xlink="http://www.w3.org/1999/xlink" content-type="doi" xlink:type="simple">10.3897/zookeys.1008.61040.figure7</object-id><object-id xmlns:xlink="http://www.w3.org/1999/xlink" content-type="arpha" xlink:type="simple">7C2E6AE3-1446-5D2F-845F-C01927D7952A</object-id><label>Figure 7.</label><caption><p>Habitus of <italic><tp:taxon-name><tp:taxon-name-part taxon-name-part-type="genus" reg="Chu">Chu</tp:taxon-name-part> <tp:taxon-name-part taxon-name-part-type="species" reg="pheggomisetoides">pheggomisetoides</tp:taxon-name-part></tp:taxon-name></italic> gen. nov. &amp; sp. nov., male holotype.</p></caption><graphic xmlns:xlink="http://www.w3.org/1999/xlink" xlink:href="zookeys-1008-061-g007.jpg" position="float" orientation="portrait" xlink:type="simple" id="oo_492968.jpg"><uri content-type="original_file" xlink:type="simple">https://binary.pensoft.net/fig/492968</uri></graphic></fig></tp:treatment-sec></tp:taxon-treatment>
