# Supplementary material for: A contribution to the knowledge of cavernicolous ground beetles from Sichuan Province, southwestern China (Coleoptera, Carabidae, Trechini, Platynini)
Source: Zookeys. 2020 Dec 31;1008:61–91. doi: 10.3897/zookeys.1008.61040 (PMC7790813; doi:10.3897/zookeys.1008.61040)
Supplement: XML Treatment for Boreaphaenops liyuani [file zookeys.1008.61040-treatment5.xml]

<!DOCTYPE tp:taxon-treatment
  PUBLIC "-//TaxonX//DTD Taxonomic Treatment Publishing DTD v0 20100105//EN" "tax-treatment-NSO.dtd">
<tp:taxon-treatment xmlns:tp="http://www.plazi.org/taxpub"><tp:treatment-meta><kwd-group><label>Taxon classification</label><kwd><named-content xmlns:xlink="http://www.w3.org/1999/xlink" content-type="kingdom">Animalia</named-content></kwd><kwd><named-content xmlns:xlink="http://www.w3.org/1999/xlink" content-type="order">Coleoptera</named-content></kwd><kwd><named-content xmlns:xlink="http://www.w3.org/1999/xlink" content-type="family">Carabidae</named-content></kwd></kwd-group><mixed-citation publication-type="journal"><person-group><name><surname>Tian</surname><given-names>Mingyi</given-names></name><name><surname>He</surname><given-names>Li</given-names></name></person-group><article-title>A contribution to the knowledge of cavernicolous ground beetles from Sichuan Province, southwestern China (<tp:taxon-name><tp:taxon-name-part taxon-name-part-type="order">Coleoptera</tp:taxon-name-part></tp:taxon-name>, <tp:taxon-name><tp:taxon-name-part taxon-name-part-type="family">Carabidae</tp:taxon-name-part></tp:taxon-name>, <tp:taxon-name><tp:taxon-name-part taxon-name-part-type="tribe">Trechini</tp:taxon-name-part></tp:taxon-name>, <tp:taxon-name><tp:taxon-name-part taxon-name-part-type="tribe">Platynini</tp:taxon-name-part></tp:taxon-name>)</article-title><source>Zookeys</source><day>31</day><month>12</month><year>2020</year><volume>1008</volume><fpage>61</fpage><lpage>91</lpage><pub-id pub-id-type="doi">10.3897/zookeys.1008.61040</pub-id></mixed-citation></tp:treatment-meta><tp:nomenclature><tp:taxon-name><object-id xmlns:xlink="http://www.w3.org/1999/xlink" content-type="arpha" xlink:type="simple">E55DA15B-EFC1-57D5-BAA9-7E1D53878356</object-id>
              <tp:taxon-name-part taxon-name-part-type="genus" reg="Boreaphaenops">Boreaphaenops</tp:taxon-name-part>
              <tp:taxon-name-part taxon-name-part-type="species" reg="liyuani">liyuani</tp:taxon-name-part>
              <object-id xmlns:xlink="http://www.w3.org/1999/xlink" content-type="zoobank" xlink:type="simple">http://zoobank.org/7FA4C38E-65A2-42F1-BB95-12784F9AFAB9</object-id>
            </tp:taxon-name><tp:taxon-status xmlns:xlink="http://www.w3.org/1999/xlink" xlink:type="simple">sp. nov.</tp:taxon-status><xref ref-type="fig" rid="F2">Chinese name: 李圆北盲步甲 Figs 2</xref><xref ref-type="fig" rid="F4">, 4E</xref><xref ref-type="fig" rid="F9">, 9</xref><xref ref-type="fig" rid="F10">, 10</xref></tp:nomenclature><tp:treatment-sec sec-type="material" id="SECID0E2NAG"><title>Material.</title><p><bold><italic>Holotype</italic></bold>: female, the cave Hanwang Dong, Zhongbai, Zengjia, Chaotian, Guangyuan, Sichuan (四川省广元市朝天区曾家镇中柏村汉王洞), <named-content xmlns:xlink="http://www.w3.org/1999/xlink" content-type="dwc:verbatimCoordinates" xlink:type="simple"><named-content content-type="geo-json" specific-use="{&#34;type&#34;:&#34;Point&#34;,&#34;coordinates&#34;:[106.106979,32.577297]}" id="NCID0EJOAG" xlink:type="simple">32.577297°N, 106.106979°E</named-content></named-content>, 1210 m, 2020-VI-6, leg. Li He, Yuan Li &amp; Yimei Wen, in <named-content xmlns:xlink="http://www.w3.org/1999/xlink" content-type="dwc:institutional_code" xlink:type="simple">SCAU</named-content>.</p></tp:treatment-sec><tp:treatment-sec sec-type="diagnosis" id="SECID0ETOAG"><title>Diagnosis.</title><p>An aphaenopsian, small-sized beetle, eyeless and depigmented, body distinctly elongate, with thin and long appendages, densely pubescent on head and elytra, presence of only a dorsal setiferous pore along the 3<sup>rd</sup> stria on each elytron.</p></tp:treatment-sec><tp:treatment-sec sec-type="description" id="SECID0E2OAG"><title>Description.</title><p><bold><italic>Length</italic></bold>: 5.2 mm, width: 1.3 mm. Habitus as in Fig. <xref ref-type="fig" rid="F9">9</xref>.</p><fig id="F9" position="float" orientation="portrait"><object-id xmlns:xlink="http://www.w3.org/1999/xlink" content-type="doi" xlink:type="simple">10.3897/zookeys.1008.61040.figure9</object-id><object-id xmlns:xlink="http://www.w3.org/1999/xlink" content-type="arpha" xlink:type="simple">3E7E3064-EE09-572D-AD60-ED45CBAE343E</object-id><label>Figure 9.</label><caption><p>Habitus of <italic><tp:taxon-name><tp:taxon-name-part taxon-name-part-type="genus" reg="Boreaphaenops">Boreaphaenops</tp:taxon-name-part> <tp:taxon-name-part taxon-name-part-type="species" reg="liyuani">liyuani</tp:taxon-name-part></tp:taxon-name></italic> sp. nov., female holotype.</p></caption><graphic xmlns:xlink="http://www.w3.org/1999/xlink" xlink:href="zookeys-1008-061-g009.jpg" position="float" orientation="portrait" xlink:type="simple" id="oo_492970.jpg"><uri content-type="original_file" xlink:type="simple">https://binary.pensoft.net/fig/492970</uri></graphic></fig><p><bold><italic>Body</italic></bold> brown, but antennae, palps and tarsi paler; head and elytra covered with dense pubescence, pronotum glabrous. Underside of head with a few sparse setae, of thorax and abdominal ventrites glabrous. Microsculpture engraved meshes more or less isodiametric on head, strongly transverse on pronotum and densely striate on elytra.</p><p><bold><italic>Head</italic></bold> similar to <italic><tp:taxon-name><tp:taxon-name-part taxon-name-part-type="genus" reg="Boreaphaenops">B.</tp:taxon-name-part> <tp:taxon-name-part taxon-name-part-type="species" reg="angustus">angustus</tp:taxon-name-part></tp:taxon-name></italic> Uéno, 2002 from the cave Lenre Dong in Shenlongjia, western Hubei Province (<xref ref-type="bibr" rid="B14">Uéno 2002</xref>), but with only two pairs of supraorbital setiferous pores instead of three; elongate, much longer than wide, <abbrev xmlns:xlink="http://www.w3.org/1999/xlink" xlink:title="length of head including mandibles, from apex of right mandible to base of head" id="ABBRID0E6QAG" xlink:type="simple">HLm</abbrev>/<abbrev xmlns:xlink="http://www.w3.org/1999/xlink" xlink:title="maximum width of head" id="ABBRID0EDRAG" xlink:type="simple">HW</abbrev> = 2.56, <abbrev xmlns:xlink="http://www.w3.org/1999/xlink" xlink:title="length of head excluding mandibles, from front of labrum to base of head" id="ABBRID0EHRAG" xlink:type="simple">HLl</abbrev>/<abbrev xmlns:xlink="http://www.w3.org/1999/xlink" xlink:title="maximum width of head" id="ABBRID0ELRAG" xlink:type="simple">HW</abbrev> = 1.58; nearly parallel-sided due to genae not convex instead of slightly expanded; widest at about middle of head excluding mandibles, neck constriction well-marked; frons moderately, and vertex strongly convex respectively; anterior and posterior supraorbital pores located at middle and basal 2/9 of head excluding mandibles, frontal furrows strongly divergent, ended near posterior supraorbital pores; clypeus 6-setose; labrum transverse, straight at frontal margin, 6-setose; mandible thin and elongate, gently hooked apically, right mandibular tooth bidentate though distinctly reduced; labial suture completely disappeared; mentum tooth very small, shorter than half of the lateral lobes, bifid at tip, with two setae on each side of base; ligula adnated with paraglossae, 8-setose at apex; basal foveae large and separated; submentum 10-setose; palps thin, slender and glabrous, but bisetose on inner margin of the 2<sup>nd</sup> labial palpomere which is very long and 1.70 times as long as 3<sup>rd</sup>; 3<sup>rd</sup> maxillary palpomere 1.15 times as long as 4<sup>th</sup>; suborbital pores intermediate between neck and submentum; antennae pubescent from the 2<sup>nd</sup> antennomere, 1<sup>st</sup> antennomere stouter covered with several long setae, slightly longer than 2<sup>nd</sup>; 3<sup>rd</sup> to 6<sup>th</sup> longer, subequal to one another; relative length of each antennomere compared with the 2<sup>nd</sup> in the holotype as: the 1<sup>st</sup> (1.05), 2<sup>nd</sup> (1.00), 3<sup>rd</sup> (1.82), 4<sup>th</sup> (1.82), 5<sup>th</sup> (1.82), 6<sup>th</sup> (1.82), 7<sup>th</sup> (1.82), 8<sup>th</sup> (1.64), 9<sup>th</sup> (1.64), 10<sup>th</sup> (1.46) and 11<sup>th</sup> (1.27).</p><p><bold><italic>Prothorax</italic></bold> slightly tumid at sides, propleura medially visible from above, slightly wider than pronotum; pronotum similar in <italic><tp:taxon-name><tp:taxon-name-part taxon-name-part-type="genus" reg="Boreaphaenops">B.</tp:taxon-name-part> <tp:taxon-name-part taxon-name-part-type="species" reg="angustus">angustus</tp:taxon-name-part></tp:taxon-name></italic> but more elongate, fore angles distinct, hind ones nearly rectangular; much longer than wide, PnL/PnW = 1.32; slightly shorter than head without mandibles, PnL/<abbrev xmlns:xlink="http://www.w3.org/1999/xlink" xlink:title="length of head excluding mandibles, from front of labrum to base of head" id="ABBRID0ELTAG" xlink:type="simple">HLl</abbrev> = 0.95; wider than head, PnW/<abbrev xmlns:xlink="http://www.w3.org/1999/xlink" xlink:title="maximum width of head" id="ABBRID0EPTAG" xlink:type="simple">HW</abbrev> = 1.19; widest at about 3/4 from base; lateral margins almost vanished at 1/4 portion from base, finely bordered in other parts; base and front nearly straight, unbordered, the former narrower than the latter, Pnb/Pnf = 0.69; anterior latero-marginal setae at about 1/6 from front, posterior ones before hind angles; disc moderately convex, mid-line clear, both front and posterior transversal impressions faintly marked. Scutellum small and elongated.</p><p><bold><italic>Elytra</italic></bold> longer than fore body including mandibles, much longer than wide, <abbrev xmlns:xlink="http://www.w3.org/1999/xlink" xlink:title="length of elytra, from base of scutellum to elytral apex" id="ABBRID0E1TAG" xlink:type="simple">EL</abbrev>/<abbrev xmlns:xlink="http://www.w3.org/1999/xlink" xlink:title="maximum width of combined elytra" id="ABBRID0E5TAG" xlink:type="simple">EW</abbrev> = 1.94; nearly twice as wide as prothorax, <abbrev xmlns:xlink="http://www.w3.org/1999/xlink" xlink:title="maximum width of combined elytra" id="ABBRID0ECUAG" xlink:type="simple">EW</abbrev>/PrW = 1.96; base unbordered; similar in <italic><tp:taxon-name><tp:taxon-name-part taxon-name-part-type="genus" reg="Boreaphaenops">B.</tp:taxon-name-part> <tp:taxon-name-part taxon-name-part-type="species" reg="angustus">angustus</tp:taxon-name-part></tp:taxon-name></italic> but devoid of humeral angles, lateral margins finely but well-bordered throughout, smooth; widest at about middle, gently contracted towards base but strongly to apices; disc moderately convex though depressed near base just behind basal pores; striae faint but well-indicated from the 1<sup>st</sup> to 4<sup>th</sup>; basal pore present at sides of scutellum, only a median dorsal pore present along the 3<sup>rd</sup> stria at a little behind middle; preapical pore present at about apical 1/7 of elytra, much closer to suture than to apical margin; marginal umbilicate pores well-marked, 2<sup>nd</sup> closer to marginal gutter than others, prehumeral set (1<sup>st</sup> to 4<sup>th</sup>) equidistantly located (Fig. <xref ref-type="fig" rid="F4">4E</xref>).</p><p><bold><italic>Legs</italic></bold> densely pubescent; 1<sup>st</sup> tarsomere much and slightly shorter than 2<sup>nd</sup>–4<sup>th</sup> combined in fore and middle legs, whereas as long in hind ones; tibiae without longitudinal sulci. Abdominal ventrite IV–VI each with two pairs of paramedial setae, ventrite VII quadrisetose.</p><p><bold>Male.</bold> Unknown.</p></tp:treatment-sec><tp:treatment-sec sec-type="etymology" id="SECID0ESVAG"><title>Etymology.</title><p>In honour of Mr. Yuan Li (Deyang, Sichuan), a co-collector of the type material.</p></tp:treatment-sec><tp:treatment-sec sec-type="remarks" id="SECID0EXVAG"><title>Remarks.</title><p>The cave Hanwang Dong is about 400 km in a straight line from Lengre Dong, the locality of <italic><tp:taxon-name><tp:taxon-name-part taxon-name-part-type="genus" reg="Boreaphaenops">B.</tp:taxon-name-part> <tp:taxon-name-part taxon-name-part-type="species" reg="angustus">angustus</tp:taxon-name-part></tp:taxon-name></italic> Uéno, 2002, though both localities belong to same range of the Daba-Micang Mountains. Although <italic><tp:taxon-name><tp:taxon-name-part taxon-name-part-type="genus" reg="Boreaphaenops">B.</tp:taxon-name-part> <tp:taxon-name-part taxon-name-part-type="species" reg="liyuani">liyuani</tp:taxon-name-part></tp:taxon-name></italic> sp. nov. has several differences from <italic><tp:taxon-name><tp:taxon-name-part taxon-name-part-type="genus" reg="Boreaphaenops">B.</tp:taxon-name-part> <tp:taxon-name-part taxon-name-part-type="species" reg="angustus">angustus</tp:taxon-name-part></tp:taxon-name></italic> which are probably of generic importance, e.g. completely fused mentum and submentum (labial suture visible in the latter species), thin and straight mandibles with tooth distinctly reduced (well-developed in <italic><tp:taxon-name><tp:taxon-name-part taxon-name-part-type="genus" reg="Boreaphaenops">B.</tp:taxon-name-part> <tp:taxon-name-part taxon-name-part-type="species" reg="angustus">angustus</tp:taxon-name-part></tp:taxon-name></italic>), smooth elytral lateral margins (ciliate in <italic><tp:taxon-name><tp:taxon-name-part taxon-name-part-type="genus" reg="Boreaphaenops">B.</tp:taxon-name-part> <tp:taxon-name-part taxon-name-part-type="species" reg="angustus">angustus</tp:taxon-name-part></tp:taxon-name></italic>), and very long 2<sup>nd</sup> labial palpomere which is 1.7 time as long as the 3<sup>rd</sup> (such a feature never observed in other Chinese cave trechines), we prefer to describe it as a member of <italic><tp:taxon-name><tp:taxon-name-part taxon-name-part-type="genus" reg="Boreaphaenops">Boreaphaenops</tp:taxon-name-part></tp:taxon-name></italic> at present as only a single female exemplar is available. In addition, it also differs from <italic><tp:taxon-name><tp:taxon-name-part taxon-name-part-type="genus" reg="Boreaphaenops">B.</tp:taxon-name-part> <tp:taxon-name-part taxon-name-part-type="species" reg="angustus">angustus</tp:taxon-name-part></tp:taxon-name></italic> in having smaller body size, presence of only a pair of posterior supraorbital pores on the head instead of two, pronotum well-angulate on hind and fore angles instead of rounded, lack of prehumeral angles of elytra which have only a single dorsal setiferous pore along the 3<sup>rd</sup> stria instead of three in <italic><tp:taxon-name><tp:taxon-name-part taxon-name-part-type="genus" reg="Boreaphaenops">B.</tp:taxon-name-part> <tp:taxon-name-part taxon-name-part-type="species" reg="angustus">angustus</tp:taxon-name-part></tp:taxon-name></italic>, and with equidistant prehumeral pores of the marginal umbilicate series, vs. 4<sup>th</sup> pore far from 3<sup>rd</sup> in <italic><tp:taxon-name><tp:taxon-name-part taxon-name-part-type="genus" reg="Boreaphaenops">B.</tp:taxon-name-part> <tp:taxon-name-part taxon-name-part-type="species" reg="angustus">angustus</tp:taxon-name-part></tp:taxon-name></italic>.</p></tp:treatment-sec><tp:treatment-sec sec-type="distribution" id="SECID0EGZAG"><title>Distribution.</title><p>China (Sichuan). Known only from the cave Hanwang Dong in Guangyuan (Fig. <xref ref-type="fig" rid="F2">2</xref>).</p><p><italic><tp:taxon-name><tp:taxon-name-part taxon-name-part-type="genus" reg="Boreaphaenops">Boreaphaenops</tp:taxon-name-part> <tp:taxon-name-part taxon-name-part-type="species" reg="liyuani">liyuani</tp:taxon-name-part></tp:taxon-name></italic> sp. nov. is the first representative of the genus from Sichuan Province, living together with <italic><tp:taxon-name><tp:taxon-name-part taxon-name-part-type="genus" reg="Chu">Chu</tp:taxon-name-part> <tp:taxon-name-part taxon-name-part-type="species" reg="pheggomisetoides">pheggomisetoides</tp:taxon-name-part></tp:taxon-name></italic> gen. nov. &amp; sp. nov., <italic><tp:taxon-name><tp:taxon-name-part taxon-name-part-type="genus" reg="Agonotrechus">Agonotrechus</tp:taxon-name-part> <tp:taxon-name-part taxon-name-part-type="species" reg="sinotroglophilus">sinotroglophilus</tp:taxon-name-part></tp:taxon-name></italic> Deuve, 1999 and <tp:taxon-name><tp:taxon-name-part taxon-name-part-type="genus" reg="Pterostichus">Pterostichus</tp:taxon-name-part> (<tp:taxon-name-part taxon-name-part-type="subgenus" reg="Huaius">Huaius</tp:taxon-name-part>) <tp:taxon-name-part taxon-name-part-type="species" reg="hanwang">hanwang</tp:taxon-name-part></tp:taxon-name> Tian &amp; He, 2020. It is very rare in the cave: three surveys carried out by <abbrev xmlns:xlink="http://www.w3.org/1999/xlink" xlink:title="Sichuan Cave Exploration Team" id="ABBRID0EB2AG" xlink:type="simple">SCET</abbrev> led to the discovery of only a single female, which was collected under a stone at the water edge in the innermost main passage in the cave (Fig. <xref ref-type="fig" rid="F10">10</xref>).</p><fig id="F10" position="float" orientation="portrait"><object-id xmlns:xlink="http://www.w3.org/1999/xlink" content-type="doi" xlink:type="simple">10.3897/zookeys.1008.61040.figure10</object-id><object-id xmlns:xlink="http://www.w3.org/1999/xlink" content-type="arpha" xlink:type="simple">A0E3296C-11E7-5A27-9464-ECD7C4491C42</object-id><label>Figure 10.</label><caption><p>An individual of <italic><tp:taxon-name><tp:taxon-name-part taxon-name-part-type="genus" reg="Boreaphaenops">Boreaphaenops</tp:taxon-name-part> <tp:taxon-name-part taxon-name-part-type="species" reg="liyuani">liyuani</tp:taxon-name-part></tp:taxon-name></italic> sp. nov. running in cave.</p></caption><graphic xmlns:xlink="http://www.w3.org/1999/xlink" xlink:href="zookeys-1008-061-g010.jpg" position="float" orientation="portrait" xlink:type="simple" id="oo_492971.jpg"><uri content-type="original_file" xlink:type="simple">https://binary.pensoft.net/fig/492971</uri></graphic></fig></tp:treatment-sec><tp:treatment-sec><!--Section generated to contain objects referenced in tp:taxon-treatment.--><fig id="F2" position="float" orientation="portrait"><object-id xmlns:xlink="http://www.w3.org/1999/xlink" content-type="doi" xlink:type="simple">10.3897/zookeys.1008.61040.figure2</object-id><object-id xmlns:xlink="http://www.w3.org/1999/xlink" content-type="arpha" xlink:type="simple">EA9B1EE8-9073-5F10-8695-DBDC1EE8BDBA</object-id><label>Figure 2.</label><caption><p>Map of Sichuan Province showing the locations of the related caves.</p></caption><graphic xmlns:xlink="http://www.w3.org/1999/xlink" xlink:href="zookeys-1008-061-g002.jpg" position="float" orientation="portrait" xlink:type="simple" id="oo_492963.jpg"><uri content-type="original_file" xlink:type="simple">https://binary.pensoft.net/fig/492963</uri></graphic></fig><fig id="F4" position="float" orientation="portrait"><object-id xmlns:xlink="http://www.w3.org/1999/xlink" content-type="doi" xlink:type="simple">10.3897/zookeys.1008.61040.figure4</object-id><object-id xmlns:xlink="http://www.w3.org/1999/xlink" content-type="arpha" xlink:type="simple">BDF5F134-F902-5087-92AD-D87F6D890773</object-id><label>Figure 4.</label><caption><p>Cave trechine beetles <bold>A</bold> ventral head of <italic><tp:taxon-name><tp:taxon-name-part taxon-name-part-type="genus" reg="Uenoaphaenops">Uenoaphaenops</tp:taxon-name-part> <tp:taxon-name-part taxon-name-part-type="species" reg="fani">fani</tp:taxon-name-part></tp:taxon-name></italic> (Uéno, 2003), comb. nov., female <bold>B</bold> ventral head of <italic><tp:taxon-name><tp:taxon-name-part taxon-name-part-type="genus" reg="Chu">Chu</tp:taxon-name-part> <tp:taxon-name-part taxon-name-part-type="species" reg="pheggomisetoides">pheggomisetoides</tp:taxon-name-part></tp:taxon-name></italic> gen. nov. &amp; sp. nov., female <bold>C–E</bold> elytral chaetotaxy of <italic><tp:taxon-name><tp:taxon-name-part taxon-name-part-type="genus" reg="Uenoaphaenops">Uenoaphaenops</tp:taxon-name-part> <tp:taxon-name-part taxon-name-part-type="species" reg="fani">fani</tp:taxon-name-part></tp:taxon-name></italic> (Uéno, 2003), comb. nov., female, <italic><tp:taxon-name><tp:taxon-name-part taxon-name-part-type="genus" reg="Chu">Chu</tp:taxon-name-part> <tp:taxon-name-part taxon-name-part-type="species" reg="pheggomisetoides">pheggomisetoides</tp:taxon-name-part></tp:taxon-name></italic> gen. nov. &amp; sp. nov., female paratype, and <italic><tp:taxon-name><tp:taxon-name-part taxon-name-part-type="genus" reg="Boreaphaenops">Boreaphaenops</tp:taxon-name-part> <tp:taxon-name-part taxon-name-part-type="species" reg="liyuani">liyuani</tp:taxon-name-part></tp:taxon-name></italic> sp. nov., female holotype. Scale bars: 1.0 mm.</p></caption><graphic xmlns:xlink="http://www.w3.org/1999/xlink" xlink:href="zookeys-1008-061-g004.jpg" position="float" orientation="portrait" xlink:type="simple" id="oo_492965.jpg"><uri content-type="original_file" xlink:type="simple">https://binary.pensoft.net/fig/492965</uri></graphic></fig></tp:treatment-sec><ref-list><ref id="B14"><mixed-citation xmlns:xlink="http://www.w3.org/1999/xlink" xlink:type="simple"><person-group><name name-style="western"><surname>Uéno</surname><given-names>SI</given-names></name></person-group> (<year>2002</year>) <article-title>A new genus and species of aphaenopsoid trechine beetle from the northern side of the Yangtze River.</article-title><source>Elytra</source><volume>30</volume>(<issue>2</issue>): <fpage>411</fpage>–<lpage>419</lpage>.</mixed-citation></ref></ref-list></tp:taxon-treatment>
