# Supplementary material for: A contribution to the knowledge of cavernicolous ground beetles from Sichuan Province, southwestern China (Coleoptera, Carabidae, Trechini, Platynini)
Source: Zookeys. 2020 Dec 31;1008:61–91. doi: 10.3897/zookeys.1008.61040 (PMC7790813; doi:10.3897/zookeys.1008.61040)
Supplement: XML Treatment for Agonotrechus sinotroglophilus [file zookeys.1008.61040-treatment6.xml]

<!DOCTYPE tp:taxon-treatment
  PUBLIC "-//TaxonX//DTD Taxonomic Treatment Publishing DTD v0 20100105//EN" "tax-treatment-NSO.dtd">
<tp:taxon-treatment xmlns:tp="http://www.plazi.org/taxpub"><tp:treatment-meta><kwd-group><label>Taxon classification</label><kwd><named-content xmlns:xlink="http://www.w3.org/1999/xlink" content-type="kingdom">Animalia</named-content></kwd><kwd><named-content xmlns:xlink="http://www.w3.org/1999/xlink" content-type="order">Coleoptera</named-content></kwd><kwd><named-content xmlns:xlink="http://www.w3.org/1999/xlink" content-type="family">Carabidae</named-content></kwd></kwd-group><mixed-citation publication-type="journal"><person-group><name><surname>Tian</surname><given-names>Mingyi</given-names></name><name><surname>He</surname><given-names>Li</given-names></name></person-group><article-title>A contribution to the knowledge of cavernicolous ground beetles from Sichuan Province, southwestern China (<tp:taxon-name><tp:taxon-name-part taxon-name-part-type="order">Coleoptera</tp:taxon-name-part></tp:taxon-name>, <tp:taxon-name><tp:taxon-name-part taxon-name-part-type="family">Carabidae</tp:taxon-name-part></tp:taxon-name>, <tp:taxon-name><tp:taxon-name-part taxon-name-part-type="tribe">Trechini</tp:taxon-name-part></tp:taxon-name>, <tp:taxon-name><tp:taxon-name-part taxon-name-part-type="tribe">Platynini</tp:taxon-name-part></tp:taxon-name>)</article-title><source>Zookeys</source><day>31</day><month>12</month><year>2020</year><volume>1008</volume><fpage>61</fpage><lpage>91</lpage><pub-id pub-id-type="doi">10.3897/zookeys.1008.61040</pub-id></mixed-citation></tp:treatment-meta><tp:nomenclature><tp:taxon-name><object-id xmlns:xlink="http://www.w3.org/1999/xlink" content-type="arpha" xlink:type="simple">05963270-3313-5820-8CA7-9F9F11CBCEB1</object-id>
              <tp:taxon-name-part taxon-name-part-type="genus" reg="Agonotrechus">Agonotrechus</tp:taxon-name-part>
              <tp:taxon-name-part taxon-name-part-type="species" reg="sinotroglophilus">sinotroglophilus</tp:taxon-name-part>
            </tp:taxon-name><tp:taxon-authority>Deuve, 1999</tp:taxon-authority><xref ref-type="fig" rid="F2">Figs 2</xref><xref ref-type="fig" rid="F11">, 11</xref><tp:nomenclature-citation-list><tp:nomenclature-citation><tp:taxon-name>
              <tp:taxon-name-part taxon-name-part-type="genus" reg="Agonotrechus"/>
              <tp:taxon-name-part taxon-name-part-type="species" reg="sinotroglophilus"/>
            </tp:taxon-name><comment><xref ref-type="bibr" rid="B2">Deuve 1999</xref>: 152; <xref ref-type="bibr" rid="B7">Deuve and Tian 2016</xref>: 352 </comment></tp:nomenclature-citation></tp:nomenclature-citation-list></tp:nomenclature><tp:treatment-sec sec-type="material" id="SECID0EY4AG"><title>Material.</title><p>1 male, cave Hanwang Dong, Zhongbai, Zengjia, Chaotian, Guangyuan, Sichuan (四川省广元市朝天区曾家镇中柏村汉王洞), <named-content xmlns:xlink="http://www.w3.org/1999/xlink" content-type="dwc:verbatimCoordinates" xlink:type="simple"><named-content content-type="geo-json" specific-use="{&#34;type&#34;:&#34;Point&#34;,&#34;coordinates&#34;:[106.106979,32.577297]}" id="NCID0EB5AG" xlink:type="simple">32.577297°N, 106.106979°</named-content></named-content>E, 1210 m, 2018-IV-06, leg. Li He, in <named-content xmlns:xlink="http://www.w3.org/1999/xlink" content-type="dwc:institutional_code" xlink:type="simple">SCAU</named-content>; 1 female, same cave, 2020-VI-06, leg. Li He, Yuan Li &amp; Yimei Wen, in <abbrev xmlns:xlink="http://www.w3.org/1999/xlink" content-type="institution" xlink:title="Collection of Li He, Chengdu, Sichuan, China" id="ABBRID0EL5AG" xlink:type="simple">CLH</abbrev>.</p></tp:treatment-sec><tp:treatment-sec sec-type="diagnosis" id="SECID0EQ5AG"><title>Diagnosis.</title><p>A troglophilous species though depigmented, macrophthalmic, body stout, with short appendages, developed frontal furrows on head, humeral set of the marginal umbilicate pores aggregated. Habitus as in Fig. <xref ref-type="fig" rid="F11">11</xref>.</p><fig id="F11" position="float" orientation="portrait"><object-id xmlns:xlink="http://www.w3.org/1999/xlink" content-type="doi" xlink:type="simple">10.3897/zookeys.1008.61040.figure11</object-id><object-id xmlns:xlink="http://www.w3.org/1999/xlink" content-type="arpha" xlink:type="simple">9F1166A3-016B-5D85-BE34-91BCB0E6EED6</object-id><label>Figure 11.</label><caption><p>Habitus of <italic><tp:taxon-name><tp:taxon-name-part taxon-name-part-type="genus" reg="Agonotrechus">Agonotrechus</tp:taxon-name-part> <tp:taxon-name-part taxon-name-part-type="species" reg="sinotroglophilus">sinotroglophilus</tp:taxon-name-part></tp:taxon-name></italic> Deuve, 1999, male.</p></caption><graphic xmlns:xlink="http://www.w3.org/1999/xlink" xlink:href="zookeys-1008-061-g011.jpg" position="float" orientation="portrait" xlink:type="simple" id="oo_492972.jpg"><uri content-type="original_file" xlink:type="simple">https://binary.pensoft.net/fig/492972</uri></graphic></fig></tp:treatment-sec><tp:treatment-sec sec-type="remarks" id="SECID0ES6AG"><title>Remarks.</title><p>This species was formerly reported from two limestone caves in Chongqing Municipality (<xref ref-type="bibr" rid="B2">Deuve 1999</xref>; <xref ref-type="bibr" rid="B7">Deuve and Tian 2016</xref>). This is the first record in Sichuan Province.</p></tp:treatment-sec><tp:treatment-sec sec-type="distribution" id="SECID0EAABG"><title>Distribution.</title><p>China (Chongqing and Sichuan) (Fig. <xref ref-type="fig" rid="F2">2</xref>).</p><p>The exemplars of <italic><tp:taxon-name><tp:taxon-name-part taxon-name-part-type="genus" reg="Agonotrechus">Agonotrechus</tp:taxon-name-part> <tp:taxon-name-part taxon-name-part-type="species" reg="sinotroglophilus">sinotroglophilus</tp:taxon-name-part></tp:taxon-name></italic> Deuve, 1999 were collected under stone in the moist area about 100–200 m from the entrance in Hanwang Dong.</p></tp:treatment-sec><tp:treatment-sec><!--Section generated to contain objects referenced in tp:taxon-treatment.--><fig id="F2" position="float" orientation="portrait"><object-id xmlns:xlink="http://www.w3.org/1999/xlink" content-type="doi" xlink:type="simple">10.3897/zookeys.1008.61040.figure2</object-id><object-id xmlns:xlink="http://www.w3.org/1999/xlink" content-type="arpha" xlink:type="simple">EA9B1EE8-9073-5F10-8695-DBDC1EE8BDBA</object-id><label>Figure 2.</label><caption><p>Map of Sichuan Province showing the locations of the related caves.</p></caption><graphic xmlns:xlink="http://www.w3.org/1999/xlink" xlink:href="zookeys-1008-061-g002.jpg" position="float" orientation="portrait" xlink:type="simple" id="oo_492963.jpg"><uri content-type="original_file" xlink:type="simple">https://binary.pensoft.net/fig/492963</uri></graphic></fig></tp:treatment-sec><ref-list><ref id="B2"><mixed-citation xmlns:xlink="http://www.w3.org/1999/xlink" xlink:type="simple"><person-group><name name-style="western"><surname>Deuve</surname><given-names>T</given-names></name></person-group> (<year>1999</year>) <article-title>Nouveaux <tp:taxon-name><tp:taxon-name-part taxon-name-part-type="family">Trechidae</tp:taxon-name-part></tp:taxon-name> cavernicoles chinois, découverts dans les confins karstiques du Sichuan, du Hubei et du Yunnan (<tp:taxon-name><tp:taxon-name-part taxon-name-part-type="order">Coleoptera</tp:taxon-name-part></tp:taxon-name>, <tp:taxon-name><tp:taxon-name-part taxon-name-part-type="suborder">Adephaga</tp:taxon-name-part></tp:taxon-name>). Revue française d’Entomologie (N.S.</article-title><source>)</source><volume>21</volume>: <fpage>151</fpage>–<lpage>161</lpage>.</mixed-citation></ref><ref id="B7"><mixed-citation xmlns:xlink="http://www.w3.org/1999/xlink" xlink:type="simple"><person-group><name name-style="western"><surname>Deuve</surname><given-names>T</given-names></name><name name-style="western"><surname>Tian</surname><given-names>MY</given-names></name></person-group> (<year>2016</year>) <article-title>Descriptions de sept nouveaux <tp:taxon-name><tp:taxon-name-part taxon-name-part-type="tribe">Trechini</tp:taxon-name-part></tp:taxon-name> cavernicoles de la Chine continentale (<tp:taxon-name><tp:taxon-name-part taxon-name-part-type="order">Coleoptera</tp:taxon-name-part></tp:taxon-name>, <tp:taxon-name><tp:taxon-name-part taxon-name-part-type="superfamily">Caraboidea</tp:taxon-name-part></tp:taxon-name>).</article-title><source>Bulletin de la Société entomologique de France</source><volume>121</volume>(<issue>3</issue>): <fpage>343</fpage>–<lpage>354</lpage>.</mixed-citation></ref></ref-list></tp:taxon-treatment>
