# Supplementary material for: A contribution to the knowledge of cavernicolous ground beetles from Sichuan Province, southwestern China (Coleoptera, Carabidae, Trechini, Platynini)
Source: Zookeys. 2020 Dec 31;1008:61–91. doi: 10.3897/zookeys.1008.61040 (PMC7790813; doi:10.3897/zookeys.1008.61040)
Supplement: XML Treatment for Jujiroa uenoi [file zookeys.1008.61040-treatment7.xml]

<!DOCTYPE tp:taxon-treatment
  PUBLIC "-//TaxonX//DTD Taxonomic Treatment Publishing DTD v0 20100105//EN" "tax-treatment-NSO.dtd">
<tp:taxon-treatment xmlns:tp="http://www.plazi.org/taxpub"><tp:treatment-meta><kwd-group><label>Taxon classification</label><kwd><named-content xmlns:xlink="http://www.w3.org/1999/xlink" content-type="kingdom">Animalia</named-content></kwd><kwd><named-content xmlns:xlink="http://www.w3.org/1999/xlink" content-type="order">Coleoptera</named-content></kwd><kwd><named-content xmlns:xlink="http://www.w3.org/1999/xlink" content-type="family">Carabidae</named-content></kwd></kwd-group><mixed-citation publication-type="journal"><person-group><name><surname>Tian</surname><given-names>Mingyi</given-names></name><name><surname>He</surname><given-names>Li</given-names></name></person-group><article-title>A contribution to the knowledge of cavernicolous ground beetles from Sichuan Province, southwestern China (<tp:taxon-name><tp:taxon-name-part taxon-name-part-type="order">Coleoptera</tp:taxon-name-part></tp:taxon-name>, <tp:taxon-name><tp:taxon-name-part taxon-name-part-type="family">Carabidae</tp:taxon-name-part></tp:taxon-name>, <tp:taxon-name><tp:taxon-name-part taxon-name-part-type="tribe">Trechini</tp:taxon-name-part></tp:taxon-name>, <tp:taxon-name><tp:taxon-name-part taxon-name-part-type="tribe">Platynini</tp:taxon-name-part></tp:taxon-name>)</article-title><source>Zookeys</source><day>31</day><month>12</month><year>2020</year><volume>1008</volume><fpage>61</fpage><lpage>91</lpage><pub-id pub-id-type="doi">10.3897/zookeys.1008.61040</pub-id></mixed-citation></tp:treatment-meta><tp:nomenclature><tp:taxon-name><object-id xmlns:xlink="http://www.w3.org/1999/xlink" content-type="arpha" xlink:type="simple">9461DEBF-D1A3-570B-9150-4A4E874E6A7D</object-id>
              <tp:taxon-name-part taxon-name-part-type="genus" reg="Jujiroa">Jujiroa</tp:taxon-name-part>
              <tp:taxon-name-part taxon-name-part-type="species" reg="uenoi">uenoi</tp:taxon-name-part>
              <object-id xmlns:xlink="http://www.w3.org/1999/xlink" content-type="zoobank" xlink:type="simple">http://zoobank.org/B466CD2F-3ABC-47E0-8EF9-3B4B7344A305</object-id>
            </tp:taxon-name><tp:taxon-status xmlns:xlink="http://www.w3.org/1999/xlink" xlink:type="simple">sp. nov.</tp:taxon-status><xref ref-type="fig" rid="F2">Chinese name: 上野穴胫步甲 Figs 2</xref><xref ref-type="fig" rid="F12">, 12</xref><xref ref-type="fig" rid="F13">, 13A</xref><xref ref-type="fig" rid="F14">, 14</xref><xref ref-type="fig" rid="F15">, 15</xref></tp:nomenclature><tp:treatment-sec sec-type="material" id="SECID0EGDBG"><title>Material.</title><p><bold><italic>Holotype</italic></bold>: male, cave Banche Dong, Jianshanzi, north side of the Dadu River, Shawan, Leshan, Sichuan (四川省乐山市沙湾区大渡河北岸尖山子搬车洞), <named-content xmlns:xlink="http://www.w3.org/1999/xlink" content-type="dwc:verbatimCoordinates" xlink:type="simple"><named-content content-type="geo-json" specific-use="{&#34;type&#34;:&#34;Point&#34;,&#34;coordinates&#34;:[103.583490,29.210430]}" id="NCID0EUDBG" xlink:type="simple">29.21043°N, 103.58349°E</named-content></named-content>, 670 m, 2020-V-30, leg. Li He, Yuan Li &amp; Hao Long, in <named-content xmlns:xlink="http://www.w3.org/1999/xlink" content-type="dwc:institutional_code" xlink:type="simple">SCAU</named-content>. <bold><italic>Paratype</italic></bold>: 1 female, <italic>idem</italic>, in <named-content xmlns:xlink="http://www.w3.org/1999/xlink" content-type="dwc:institutional_code" xlink:type="simple">SCAU</named-content>.</p></tp:treatment-sec><tp:treatment-sec sec-type="diagnosis" id="SECID0EIEBG"><title>Diagnosis.</title><p>Medium-sized <italic><tp:taxon-name><tp:taxon-name-part taxon-name-part-type="genus" reg="Jujiroa">Jujiroa</tp:taxon-name-part></tp:taxon-name></italic> species, body depigmented, microphthalmic, head thin and slightly expanded at sides, antennae not extending to apices of elytra, fore angles of pronotum distinctly protruded, elytra mucronate at apices, striae finely punctate, presence of two dorsal pores along the 2<sup>nd</sup> stria, tarsi smooth.</p></tp:treatment-sec><tp:treatment-sec sec-type="description" id="SECID0EXEBG"><title>Description.</title><p><bold><italic>Length</italic></bold>: 15.0–15.5 mm; width: 4.5 mm. Habitus as in Fig. <xref ref-type="fig" rid="F12">12</xref>.</p><fig id="F12" position="float" orientation="portrait"><object-id xmlns:xlink="http://www.w3.org/1999/xlink" content-type="doi" xlink:type="simple">10.3897/zookeys.1008.61040.figure12</object-id><object-id xmlns:xlink="http://www.w3.org/1999/xlink" content-type="arpha" xlink:type="simple">27363D5F-DBEB-58A1-81A2-B0D9B18CDCFA</object-id><label>Figure 12.</label><caption><p>Habitus of <italic><tp:taxon-name><tp:taxon-name-part taxon-name-part-type="genus" reg="Jujiroa">Jujiroa</tp:taxon-name-part> <tp:taxon-name-part taxon-name-part-type="species" reg="uenoi">uenoi</tp:taxon-name-part></tp:taxon-name></italic> sp. nov., male holotype.</p></caption><graphic xmlns:xlink="http://www.w3.org/1999/xlink" xlink:href="zookeys-1008-061-g012.jpg" position="float" orientation="portrait" xlink:type="simple" id="oo_492973.jpg"><uri content-type="original_file" xlink:type="simple">https://binary.pensoft.net/fig/492973</uri></graphic></fig><p><bold><italic>Body</italic></bold> concolorous yellow or brown, but a little darker on head, surface smooth and glabrous (though rough on sides and lateral margins of pronotum), moderately shiny. Microsculptural meshes finely and transversely striate on head, pronotum and elytra.</p><p><bold><italic>Head</italic></bold> thin and elongate, much longer than wide, <abbrev xmlns:xlink="http://www.w3.org/1999/xlink" xlink:title="length of head including mandibles, from apex of right mandible to base of head" id="ABBRID0EMGBG" xlink:type="simple">HLm</abbrev>/<abbrev xmlns:xlink="http://www.w3.org/1999/xlink" xlink:title="maximum width of head" id="ABBRID0EQGBG" xlink:type="simple">HW</abbrev> = 2.06–2.11, <abbrev xmlns:xlink="http://www.w3.org/1999/xlink" xlink:title="length of head excluding mandibles, from front of labrum to base of head" id="ABBRID0EUGBG" xlink:type="simple">HLl</abbrev>/<abbrev xmlns:xlink="http://www.w3.org/1999/xlink" xlink:title="maximum width of head" id="ABBRID0EYGBG" xlink:type="simple">HW</abbrev> = 1.53–1.48; widest just behind the level of eyes; genae convex, and slightly expanded at side; frontal furrows short and shallow, ending before the level of anterior supraorbital pores; two pairs of supraorbital pores present, anterior at about middle of head from labrum to neck, posterior about basal 2/7 of head; eyes very small and flat; clypeus bisetose, labrum bisinuate at front margin, 6-setose; mandibles elongated, teeth reduced; labial suture clear; mentum with two setae on each side just in front of the basal pits which are very small; median tooth short, about half as long as lateral lobes, bluntly bifid at tip; submentum with two setae on each side, inner ones longer; ligula short, widened and truncated at apical margin, bisetose; palpomeres long and slender, the 2<sup>nd</sup> labial palpomere bisetose on inner margin, 1.2 times as long as 3<sup>rd</sup>, the 3<sup>rd</sup> maxillary palpomere as long as 4<sup>th</sup>; antennae filiform, thin and very long, extended to apical 1/10 (male) or 1/9 (female) of elytra, the 1<sup>st</sup> to 3<sup>rd</sup> antennomeres glabrous, each of the 1<sup>st</sup> and 2<sup>nd</sup> with a seta near apex, pubescent from the 4<sup>th</sup>; the 2<sup>nd</sup> shortest, while 4<sup>th</sup> longest; relative length of each antennomere compared with the 2<sup>nd</sup> in the holotype as: the 1<sup>st</sup> (2.50), 2<sup>nd</sup> (1.00), 3<sup>rd</sup> (2.50), 4<sup>th</sup> (2.93), 5<sup>th</sup> (2.58), 6<sup>th</sup> (2.07), 7<sup>th</sup> (2.29), 8<sup>th</sup> (2.00), 9<sup>th</sup> (1.88), 10<sup>th</sup> (1.64) and 11<sup>th</sup> (1.71).</p><p><bold><italic>Pronotum</italic></bold> subcordate, transverse, <abbrev xmlns:xlink="http://www.w3.org/1999/xlink" xlink:title="length of pronotum, through mid-line" id="ABBRID0ERIBG" xlink:type="simple">PL</abbrev>/<abbrev xmlns:xlink="http://www.w3.org/1999/xlink" xlink:title="maximum width of pronotum" id="ABBRID0EVIBG" xlink:type="simple">PW</abbrev> = 0.91–0.92, but a little longer than wide measured through fore angles; much wider but slightly shorter than head, <abbrev xmlns:xlink="http://www.w3.org/1999/xlink" xlink:title="maximum width of pronotum" id="ABBRID0EZIBG" xlink:type="simple">PW</abbrev>/<abbrev xmlns:xlink="http://www.w3.org/1999/xlink" xlink:title="maximum width of head" id="ABBRID0E4IBG" xlink:type="simple">HW</abbrev> = 1.09–1.12, <abbrev xmlns:xlink="http://www.w3.org/1999/xlink" xlink:title="length of pronotum, through mid-line" id="ABBRID0EBJBG" xlink:type="simple">PL</abbrev>/<abbrev xmlns:xlink="http://www.w3.org/1999/xlink" xlink:title="length of head excluding mandibles, from front of labrum to base of head" id="ABBRID0EFJBG" xlink:type="simple">HLl</abbrev> = 0.86–0.96; widest at about 2/5 from front, lateral margins including front and hind angles widely and strongly reflexed throughout, gently and gradually narrowed towards hind angles which are nearly rectangular, fore angle extraordinarily and forwardly protruded, forming a obtuse lobe; basal foveae short but well-marked; only basal latero-marginal setae present, inserted just on the hind angles; entire lateral margins and front without borders, base finely bordered, slightly narrower than front including front angles, <abbrev xmlns:xlink="http://www.w3.org/1999/xlink" xlink:title="width of pronotum at base" id="ABBRID0EJJBG" xlink:type="simple">PbW</abbrev>/<abbrev xmlns:xlink="http://www.w3.org/1999/xlink" xlink:title="width of pronotum at front" id="ABBRID0ENJBG" xlink:type="simple">PfW</abbrev> = 0.87–0.88; both base and front nearly straight. Scutellum small.</p><p><bold><italic>Elytra</italic></bold> elongate, amygdaloid, much longer than wide, <abbrev xmlns:xlink="http://www.w3.org/1999/xlink" xlink:title="length of elytra, from base of scutellum to elytral apex" id="ABBRID0EYJBG" xlink:type="simple">EL</abbrev>/<abbrev xmlns:xlink="http://www.w3.org/1999/xlink" xlink:title="maximum width of combined elytra" id="ABBRID0E3JBG" xlink:type="simple">EW</abbrev> = 1.80–1.89; distinctly longer than forebody including mandibles, much wider than pronotum; base well-bordered (but unbordered against the 1<sup>st</sup> interval), shoulders nearly rounded; widest at about middle of elytra, apex distinctly protruded, mucronate; disc convex, marginal depressions well-defined and reflexed throughout, the 9<sup>th</sup> interval suddenly deepened and distinctly curved at about basal 1/4; striae entire, impressed by small but deep punctures, intervals almost flat; scutellar striole short; basal pores present; the 3<sup>rd</sup> interval with two setiferous pores close to 2<sup>nd</sup> stria at about apical 1/5 and 3/7 of elytra respectively; three pores present on 7<sup>th</sup> stria posteriorly; an apical pore present at apical anastomosis of the 1<sup>st</sup> and 4<sup>th</sup> striae; presence of 23–24 marginal umbilicate pores throughout, continuous (Fig. <xref ref-type="fig" rid="F13">13A</xref>).</p><fig id="F13" position="float" orientation="portrait"><object-id xmlns:xlink="http://www.w3.org/1999/xlink" content-type="doi" xlink:type="simple">10.3897/zookeys.1008.61040.figure13</object-id><object-id xmlns:xlink="http://www.w3.org/1999/xlink" content-type="arpha" xlink:type="simple">A299F410-BF41-510D-A703-0257DFF66BC0</object-id><label>Figure 13.</label><caption><p>Elytral chaetotaxy of <italic><tp:taxon-name><tp:taxon-name-part taxon-name-part-type="genus" reg="Jujiroa">Jujiroa</tp:taxon-name-part></tp:taxon-name></italic> species <bold>A</bold><italic><tp:taxon-name><tp:taxon-name-part taxon-name-part-type="genus" reg="Jujiroa">J.</tp:taxon-name-part> <tp:taxon-name-part taxon-name-part-type="species" reg="uenoi">uenoi</tp:taxon-name-part></tp:taxon-name></italic> sp. nov., male holotype <bold>B</bold><italic><tp:taxon-name><tp:taxon-name-part taxon-name-part-type="genus" reg="Jujiroa">J.</tp:taxon-name-part> <tp:taxon-name-part taxon-name-part-type="species" reg="wangzheni">wangzheni</tp:taxon-name-part></tp:taxon-name></italic> sp. nov., female holotype.</p></caption><graphic xmlns:xlink="http://www.w3.org/1999/xlink" xlink:href="zookeys-1008-061-g013.jpg" position="float" orientation="portrait" xlink:type="simple" id="oo_492974.jpg"><uri content-type="original_file" xlink:type="simple">https://binary.pensoft.net/fig/492974</uri></graphic></fig><p><bold><italic>Legs</italic></bold> slender and elongate, procoxae asetose, mesocoxae unisetose, metacoxae trisetose (the inner setae present); each trochanter with a single seta; metafemur unisetose posteriorly; tibiae and tarsi smooth, without longitudinal sulci or striae externally; the 4<sup>th</sup> tarsomere bilobed in fore and middle legs, deeply emarginated in hind ones; protarsi not modified in male, but 1<sup>st</sup> –3<sup>rd</sup> each with two spongy setae on ventral surface.</p><p>Ventral surface smooth and glabrous. Each abdominal ventrite IV–VI bisetose, ventrite VII bisetose in male, quadrisetose in female.</p><p><bold>Male genitalia</bold> (Fig. <xref ref-type="fig" rid="F14">14A–D</xref>). Median lobe of aedeagus very slender and elongate, gently arcuate in middle portion, then gradually narrowed towards apex which is bluntly pointed; base moderately opened, presence of a small sagittal aileron; parameres developed. In lateral view, apical lobe thin, slightly longer than wide.</p><fig id="F14" position="float" orientation="portrait"><object-id xmlns:xlink="http://www.w3.org/1999/xlink" content-type="doi" xlink:type="simple">10.3897/zookeys.1008.61040.figure14</object-id><object-id xmlns:xlink="http://www.w3.org/1999/xlink" content-type="arpha" xlink:type="simple">01B3635C-2A76-535D-ADC6-C575555BE085</object-id><label>Figure 14.</label><caption><p>Male genitalia of <italic><tp:taxon-name><tp:taxon-name-part taxon-name-part-type="genus" reg="Jujiroa">Jujiroa</tp:taxon-name-part> <tp:taxon-name-part taxon-name-part-type="species" reg="uenoi">uenoi</tp:taxon-name-part></tp:taxon-name></italic> sp. nov. <bold>A</bold> median lobe, lateral view <bold>B</bold> apical part of median lobe, dorsal view <bold>C</bold> parameres <bold>D</bold> genital ring, ventral view.</p></caption><graphic xmlns:xlink="http://www.w3.org/1999/xlink" xlink:href="zookeys-1008-061-g014.jpg" position="float" orientation="portrait" xlink:type="simple" id="oo_492975.jpg"><uri content-type="original_file" xlink:type="simple">https://binary.pensoft.net/fig/492975</uri></graphic></fig></tp:treatment-sec><tp:treatment-sec sec-type="remarks" id="SECID0EWNBG"><title>Remarks.</title><p>Similar to <italic><tp:taxon-name><tp:taxon-name-part taxon-name-part-type="genus" reg="Jujiroa">Jujiroa</tp:taxon-name-part> <tp:taxon-name-part taxon-name-part-type="species" reg="zhouchaoi">zhouchaoi</tp:taxon-name-part></tp:taxon-name></italic> Tian &amp; He, 2020 and <italic><tp:taxon-name><tp:taxon-name-part taxon-name-part-type="genus" reg="Jujiroa">J.</tp:taxon-name-part> <tp:taxon-name-part taxon-name-part-type="species" reg="satoi">satoi</tp:taxon-name-part></tp:taxon-name></italic> Uéno, 2005, but having much longer antennae and distinctly mucronated apices on the elytra. In addition, it is easily distinguished from <italic><tp:taxon-name><tp:taxon-name-part taxon-name-part-type="genus" reg="Jujiroa">J.</tp:taxon-name-part> <tp:taxon-name-part taxon-name-part-type="species" reg="zhouchaoi">zhouchaoi</tp:taxon-name-part></tp:taxon-name></italic> by a broader head, flat intervals and large punctate striae of the elytra and from <italic><tp:taxon-name><tp:taxon-name-part taxon-name-part-type="genus" reg="Jujiroa">J.</tp:taxon-name-part> <tp:taxon-name-part taxon-name-part-type="species" reg="satoi">satoi</tp:taxon-name-part></tp:taxon-name></italic> by a slenderer body with a thin head, and the presence of dorsal pores on the elytra. Furthermore, <italic><tp:taxon-name><tp:taxon-name-part taxon-name-part-type="genus" reg="Jujiroa">Jujiroa</tp:taxon-name-part> <tp:taxon-name-part taxon-name-part-type="species" reg="uenoi">uenoi</tp:taxon-name-part></tp:taxon-name></italic> sp. nov. has a peculiar character state: presence of an inner seta on each metacoxa, which is absent in other species of <italic><tp:taxon-name><tp:taxon-name-part taxon-name-part-type="genus" reg="Jujiroa">Jujiroa</tp:taxon-name-part></tp:taxon-name></italic>.</p></tp:treatment-sec><tp:treatment-sec sec-type="etymology" id="SECID0E1PBG"><title>Etymology.</title><p>Dedicated to the late Dr Shun-Ichi Uéno, Science Museum (Natural History), Tokyo.</p></tp:treatment-sec><tp:treatment-sec sec-type="distribution" id="SECID0E6PBG"><title>Distribution.</title><p>China (Sichuan). Known only from the cave Banche Dong in Leshan (Fig. <xref ref-type="fig" rid="F2">2</xref>).</p><p>Cave Banche Dong is about 1.6 km away in a straight line from Xiaodouyan Tiankeng (硝斗岩天坑), which is a well-known touristic site in Leshan. The opening of the entrance is so narrow that it allows only one person to crawl in at a time (Fig. <xref ref-type="fig" rid="F15">15A</xref>). The interior of the cave is small and moist (Fig. <xref ref-type="fig" rid="F15">15B</xref>). The two individuals of <italic><tp:taxon-name><tp:taxon-name-part taxon-name-part-type="genus" reg="Jujiroa">Jujiroa</tp:taxon-name-part> <tp:taxon-name-part taxon-name-part-type="species" reg="uenoi">uenoi</tp:taxon-name-part></tp:taxon-name></italic> sp. nov. were found running on the ground inside cave (Fig. <xref ref-type="fig" rid="F15">15C–D</xref>). Other animals observed in the cave are <italic><tp:taxon-name><tp:taxon-name-part taxon-name-part-type="genus" reg="Leopoldamys">Leopoldamys</tp:taxon-name-part></tp:taxon-name></italic> rats, crickets, moths and <italic><tp:taxon-name><tp:taxon-name-part taxon-name-part-type="genus" reg="Serriphaedusa">Serriphaedusa</tp:taxon-name-part></tp:taxon-name></italic> snails (Fig. <xref ref-type="fig" rid="F15">15E–H</xref>).</p><fig id="F15" position="float" orientation="portrait"><object-id xmlns:xlink="http://www.w3.org/1999/xlink" content-type="doi" xlink:type="simple">10.3897/zookeys.1008.61040.figure15</object-id><object-id xmlns:xlink="http://www.w3.org/1999/xlink" content-type="arpha" xlink:type="simple">8095F338-9FEA-50E8-9D1F-ADB4EA80E2F7</object-id><label>Figure 15.</label><caption><p>Cave Banche Dong, the type locality of <italic><tp:taxon-name><tp:taxon-name-part taxon-name-part-type="genus" reg="Jujiroa">Jujiroa</tp:taxon-name-part> <tp:taxon-name-part taxon-name-part-type="species" reg="uenoi">uenoi</tp:taxon-name-part></tp:taxon-name></italic> sp. nov., and some sympatric cave animals <bold>A</bold> Li He in front of Banche Dong <bold>B</bold> environs inside cave, arrow indicating the place where a <italic><tp:taxon-name><tp:taxon-name-part taxon-name-part-type="genus" reg="Jujiroa">J.</tp:taxon-name-part> <tp:taxon-name-part taxon-name-part-type="species" reg="uenoi">uenoi</tp:taxon-name-part></tp:taxon-name></italic> was found <bold>C</bold> Yuan Li is collecting <bold>D</bold> an individual of <italic><tp:taxon-name><tp:taxon-name-part taxon-name-part-type="genus" reg="Jujiroa">J.</tp:taxon-name-part> <tp:taxon-name-part taxon-name-part-type="species" reg="uenoi">uenoi</tp:taxon-name-part></tp:taxon-name></italic> running in cave <bold>E</bold><italic><tp:taxon-name><tp:taxon-name-part taxon-name-part-type="genus" reg="Leopoldamys">Leopoldamys</tp:taxon-name-part> <tp:taxon-name-part taxon-name-part-type="species" reg="edwardsi">edwardsi</tp:taxon-name-part></tp:taxon-name></italic> (Thomas, 1882) <bold>F</bold> a cricket <bold>G</bold> a moth <bold>H</bold><italic><tp:taxon-name><tp:taxon-name-part taxon-name-part-type="genus" reg="Serriphaedusa">Serriphaedusa</tp:taxon-name-part> <tp:taxon-name-part taxon-name-part-type="species" reg="serrata">serrata</tp:taxon-name-part></tp:taxon-name></italic> Deshayes, 1870.</p></caption><graphic xmlns:xlink="http://www.w3.org/1999/xlink" xlink:href="zookeys-1008-061-g015.jpg" position="float" orientation="portrait" xlink:type="simple" id="oo_492976.jpg"><uri content-type="original_file" xlink:type="simple">https://binary.pensoft.net/fig/492976</uri></graphic></fig></tp:treatment-sec><tp:treatment-sec><!--Section generated to contain objects referenced in tp:taxon-treatment.--><fig id="F2" position="float" orientation="portrait"><object-id xmlns:xlink="http://www.w3.org/1999/xlink" content-type="doi" xlink:type="simple">10.3897/zookeys.1008.61040.figure2</object-id><object-id xmlns:xlink="http://www.w3.org/1999/xlink" content-type="arpha" xlink:type="simple">EA9B1EE8-9073-5F10-8695-DBDC1EE8BDBA</object-id><label>Figure 2.</label><caption><p>Map of Sichuan Province showing the locations of the related caves.</p></caption><graphic xmlns:xlink="http://www.w3.org/1999/xlink" xlink:href="zookeys-1008-061-g002.jpg" position="float" orientation="portrait" xlink:type="simple" id="oo_492963.jpg"><uri content-type="original_file" xlink:type="simple">https://binary.pensoft.net/fig/492963</uri></graphic></fig></tp:treatment-sec></tp:taxon-treatment>
