# Supplementary material for: A contribution to the knowledge of cavernicolous ground beetles from Sichuan Province, southwestern China (Coleoptera, Carabidae, Trechini, Platynini)
Source: Zookeys. 2020 Dec 31;1008:61–91. doi: 10.3897/zookeys.1008.61040 (PMC7790813; doi:10.3897/zookeys.1008.61040)
Supplement: XML Treatment for Jujiroa wangzheni [file zookeys.1008.61040-treatment8.xml]

<!DOCTYPE tp:taxon-treatment
  PUBLIC "-//TaxonX//DTD Taxonomic Treatment Publishing DTD v0 20100105//EN" "tax-treatment-NSO.dtd">
<tp:taxon-treatment xmlns:tp="http://www.plazi.org/taxpub"><tp:treatment-meta><kwd-group><label>Taxon classification</label><kwd><named-content xmlns:xlink="http://www.w3.org/1999/xlink" content-type="kingdom">Animalia</named-content></kwd><kwd><named-content xmlns:xlink="http://www.w3.org/1999/xlink" content-type="order">Coleoptera</named-content></kwd><kwd><named-content xmlns:xlink="http://www.w3.org/1999/xlink" content-type="family">Carabidae</named-content></kwd></kwd-group><mixed-citation publication-type="journal"><person-group><name><surname>Tian</surname><given-names>Mingyi</given-names></name><name><surname>He</surname><given-names>Li</given-names></name></person-group><article-title>A contribution to the knowledge of cavernicolous ground beetles from Sichuan Province, southwestern China (<tp:taxon-name><tp:taxon-name-part taxon-name-part-type="order">Coleoptera</tp:taxon-name-part></tp:taxon-name>, <tp:taxon-name><tp:taxon-name-part taxon-name-part-type="family">Carabidae</tp:taxon-name-part></tp:taxon-name>, <tp:taxon-name><tp:taxon-name-part taxon-name-part-type="tribe">Trechini</tp:taxon-name-part></tp:taxon-name>, <tp:taxon-name><tp:taxon-name-part taxon-name-part-type="tribe">Platynini</tp:taxon-name-part></tp:taxon-name>)</article-title><source>Zookeys</source><day>31</day><month>12</month><year>2020</year><volume>1008</volume><fpage>61</fpage><lpage>91</lpage><pub-id pub-id-type="doi">10.3897/zookeys.1008.61040</pub-id></mixed-citation></tp:treatment-meta><tp:nomenclature><tp:taxon-name><object-id xmlns:xlink="http://www.w3.org/1999/xlink" content-type="arpha" xlink:type="simple">A3FC3A55-A00E-5963-BD8D-559A4E632916</object-id>
              <tp:taxon-name-part taxon-name-part-type="genus" reg="Jujiroa">Jujiroa</tp:taxon-name-part>
              <tp:taxon-name-part taxon-name-part-type="species" reg="wangzheni">wangzheni</tp:taxon-name-part>
              <object-id xmlns:xlink="http://www.w3.org/1999/xlink" content-type="zoobank" xlink:type="simple">http://zoobank.org/12F04E26-A163-40D0-A8ED-DE16EEA5F6B4</object-id>
            </tp:taxon-name><tp:taxon-status xmlns:xlink="http://www.w3.org/1999/xlink" xlink:type="simple">sp. nov.</tp:taxon-status><xref ref-type="fig" rid="F2">Chinese name: 王震穴胫步甲 Figs 2</xref><xref ref-type="fig" rid="F6">, 6</xref><xref ref-type="fig" rid="F13">, 13B</xref><xref ref-type="fig" rid="F16">, 16</xref></tp:nomenclature><tp:treatment-sec sec-type="material" id="SECID0EAWBG"><title>Material.</title><p><bold><italic>Holotype</italic></bold>: female, cave Hua’er Dong, Xiangdingshan, Xiangding, Shiping, Gulin, Luzhou, Sichuan (四川省泸州市古蔺县石屏镇向顶村象顶山华儿洞), <named-content xmlns:xlink="http://www.w3.org/1999/xlink" content-type="dwc:verbatimCoordinates" xlink:type="simple"><named-content content-type="geo-json" specific-use="{&#34;type&#34;:&#34;Point&#34;,&#34;coordinates&#34;:[106.007160,28.028931]}" id="NCID0EOWBG" xlink:type="simple">28.028931°N, 106.00716°E</named-content></named-content>, 640 m, 2020-XI-24, leg. Yuan Li &amp; Zhen Wang, in <named-content xmlns:xlink="http://www.w3.org/1999/xlink" content-type="dwc:institutional_code" xlink:type="simple">SCAU</named-content>. <bold><italic>Paratype</italic></bold>: 1 female, <italic>idem</italic>, in <named-content xmlns:xlink="http://www.w3.org/1999/xlink" content-type="dwc:institutional_code" xlink:type="simple">SCAU</named-content>.</p></tp:treatment-sec><tp:treatment-sec sec-type="diagnosis" id="SECID0ECXBG"><title>Diagnosis.</title><p>A small-sized <italic><tp:taxon-name><tp:taxon-name-part taxon-name-part-type="genus" reg="Jujiroa">Jujiroa</tp:taxon-name-part></tp:taxon-name></italic> species, depigmented, body and appendages elongate, microphthalmic, head thin and slightly expanded medially, fore angles of pronotum moderately protruded, elytral striae largely punctate, mucronate at apices, absence of dorsal pores, tarsi longitudinally sulcate.</p></tp:treatment-sec><tp:treatment-sec sec-type="description" id="SECID0EPXBG"><title>Description.</title><p><bold><italic>Length</italic></bold>: 12.5 mm; width: 3.6 mm. Habitus as in Fig. <xref ref-type="fig" rid="F16">16</xref>.</p><fig id="F16" position="float" orientation="portrait"><object-id xmlns:xlink="http://www.w3.org/1999/xlink" content-type="doi" xlink:type="simple">10.3897/zookeys.1008.61040.figure16</object-id><object-id xmlns:xlink="http://www.w3.org/1999/xlink" content-type="arpha" xlink:type="simple">3389BA00-B904-52EA-BE13-1CE71C865957</object-id><label>Figure 16.</label><caption><p>Habitus of <italic><tp:taxon-name><tp:taxon-name-part taxon-name-part-type="genus" reg="Jujiroa">Jujiroa</tp:taxon-name-part> <tp:taxon-name-part taxon-name-part-type="species" reg="wangzheni">wangzheni</tp:taxon-name-part></tp:taxon-name></italic> sp. nov., male holotype.</p></caption><graphic xmlns:xlink="http://www.w3.org/1999/xlink" xlink:href="zookeys-1008-061-g016.jpg" position="float" orientation="portrait" xlink:type="simple" id="oo_492977.jpg"><uri content-type="original_file" xlink:type="simple">https://binary.pensoft.net/fig/492977</uri></graphic></fig><p><bold><italic>Body</italic></bold> concolorous yellow but a little darker on head, surface smooth and glabrous (though rough on sides and lateral margins of pronotum), moderately shiny. Microsculptural meshes transversely and densely striate on head, pronotum and elytra.</p><p><bold><italic>Head</italic></bold> thin and elongate, much longer than wide, <abbrev xmlns:xlink="http://www.w3.org/1999/xlink" xlink:title="length of head including mandibles, from apex of right mandible to base of head" id="ABBRID0EEZBG" xlink:type="simple">HLm</abbrev>/<abbrev xmlns:xlink="http://www.w3.org/1999/xlink" xlink:title="maximum width of head" id="ABBRID0EIZBG" xlink:type="simple">HW</abbrev> = 2.00, <abbrev xmlns:xlink="http://www.w3.org/1999/xlink" xlink:title="length of head excluding mandibles, from front of labrum to base of head" id="ABBRID0EMZBG" xlink:type="simple">HLl</abbrev>/<abbrev xmlns:xlink="http://www.w3.org/1999/xlink" xlink:title="maximum width of head" id="ABBRID0EQZBG" xlink:type="simple">HW</abbrev> = 1.48; widest exactly at the eyes location; frons nearly flat, vertex strongly convex medially, neck constriction wide; genae convex, and slightly expanded at side; frontal furrows short and shallow, ending before the level of anterior supraorbital pores; two pairs of supraorbital pores present, anterior near inner margin of eye; eyes very small and flat; clypeus bisetose, labrum bisinuate at front margin, 6-setose; mandibles elongate, teeth reduced; labial suture clear; mentum with two setae on each side, basal pits small; median tooth short, half as long as the lateral lobes, bifid at tip; submentum with two setae on each side, inner ones much longer; ligula short, widened and truncated at apical margin, bisetose; palpomeres long and slender, the 2<sup>nd</sup> labial palpomere bisetose on inner margin, 1.2 times as long as 3<sup>rd</sup>, the 3<sup>rd</sup> maxillary palpomere slightly longer than 4<sup>th</sup>; antennae filiform, thin and very long, extended to apices of elytra, the 1<sup>st</sup> to 3<sup>rd</sup> antennomeres glabrous, the 1<sup>st</sup> and 2<sup>nd</sup> with a seta near apex, pubescent from the 4<sup>th</sup>; the 2<sup>nd</sup> shortest, while 5<sup>th</sup> longest; relative length of each antennomere compared with 2<sup>nd</sup> antennomere in the holotype as follows: the 1<sup>st</sup> (1.88), 2<sup>nd</sup> (1.00), 3<sup>rd</sup> (2.07), 4<sup>th</sup> (2.89), 5<sup>th</sup> (2.76), 6<sup>th</sup> (2.89), 7<sup>th</sup> (2.35), 8<sup>th</sup> (2.14), 9<sup>th</sup> (2.00), 10<sup>th</sup> (1.57) and 11<sup>th</sup> (1.64).</p><p><bold><italic>Pronotum</italic></bold> subcordate, nearly as long as wide, <abbrev xmlns:xlink="http://www.w3.org/1999/xlink" xlink:title="length of pronotum, through mid-line" id="ABBRID0EJ2BG" xlink:type="simple">PL</abbrev>/<abbrev xmlns:xlink="http://www.w3.org/1999/xlink" xlink:title="maximum width of pronotum" id="ABBRID0EN2BG" xlink:type="simple">PW</abbrev> = 0.98; wider but slightly shorter than head, <abbrev xmlns:xlink="http://www.w3.org/1999/xlink" xlink:title="maximum width of pronotum" id="ABBRID0ER2BG" xlink:type="simple">PW</abbrev>/<abbrev xmlns:xlink="http://www.w3.org/1999/xlink" xlink:title="maximum width of head" id="ABBRID0EV2BG" xlink:type="simple">HW</abbrev> = 1.38, <abbrev xmlns:xlink="http://www.w3.org/1999/xlink" xlink:title="length of pronotum, through mid-line" id="ABBRID0EZ2BG" xlink:type="simple">PL</abbrev>/<abbrev xmlns:xlink="http://www.w3.org/1999/xlink" xlink:title="length of head excluding mandibles, from front of labrum to base of head" id="ABBRID0E42BG" xlink:type="simple">HLl</abbrev> = 0.88; widest at about 2/5 from front, lateral margins including front and hind angles widely reflexed throughout, gently and gradually straight towards hind angles, fore angles roundly and moderately protruded forwardly, hind angles rectangular; basal foveae large and shallow; only basal latero-marginal setae present, inserted on the hind angles; entire lateral margins and front without borders, base finely bordered, slightly wider than front, <abbrev xmlns:xlink="http://www.w3.org/1999/xlink" xlink:title="width of pronotum at base" id="ABBRID0EB3BG" xlink:type="simple">PbW</abbrev>/<abbrev xmlns:xlink="http://www.w3.org/1999/xlink" xlink:title="width of pronotum at front" id="ABBRID0EF3BG" xlink:type="simple">PfW</abbrev> = 1.10; both base and front nearly straight. Scutellum small, short.</p><p><bold><italic>Elytra</italic></bold> elongate, amygdaloid, much longer than wide, <abbrev xmlns:xlink="http://www.w3.org/1999/xlink" xlink:title="length of elytra, from base of scutellum to elytral apex" id="ABBRID0EQ3BG" xlink:type="simple">EL</abbrev>/<abbrev xmlns:xlink="http://www.w3.org/1999/xlink" xlink:title="maximum width of combined elytra" id="ABBRID0EU3BG" xlink:type="simple">EW</abbrev> = 2.01; distinctly longer than forebody including mandibles, much wider than pronotum; base well-bordered (but interrupted against the 1<sup>st</sup> interval), shoulders nearly rounded; widest at about 4/7 of elytra from base, apex sharply protruded, distinctly mucronate; disc convex, striae entire, impressed by large and nearly rounded punctures; scutellar striole short; basal pores present; without setiferous pore on the 3<sup>rd</sup> interval, and absence of the preapical pore; two pores present on 7<sup>th</sup> stria posteriorly; an apical pore present on each elytron; marginal umbilicate pores present throughout, continuous (Fig. <xref ref-type="fig" rid="F13">13B</xref>).</p><p><bold><italic>Legs</italic></bold> very thin and slender, procoxae asetose, mesocoxae unisetose, metacoxae bisetose (without inner setae); each trochanter with a single seta; metafemur bisetose posteriorly; tibiae and tarsi smooth, without longitudinal sulci externally; the 4<sup>th</sup> tarsomere bilobed in fore and middle legs, while deeply emarginated in hind ones.</p><p><bold><italic>Ventral</italic></bold> surface smooth and glabrous. Each abdominal ventrite IV–VI bisetose, ventrite VII, quadrisetose.</p><p><bold>Male.</bold> Unknown.</p></tp:treatment-sec><tp:treatment-sec sec-type="remarks" id="SECID0EW4BG"><title>Remarks.</title><p>More or less similar to <italic><tp:taxon-name><tp:taxon-name-part taxon-name-part-type="genus" reg="Jujiroa">J.</tp:taxon-name-part> <tp:taxon-name-part taxon-name-part-type="species" reg="deliciola">deliciola</tp:taxon-name-part></tp:taxon-name></italic> Uéno &amp; Kishimoto, 2001 (from two caves in Xingwen County, Yibin, southern Sichuan) (<xref ref-type="bibr" rid="B19">Uéno and Kishimoto 2001</xref>; <xref ref-type="bibr" rid="B12">Tian and He 2020</xref>) in having a thin and elongate body, and distinctly mucronate elytral apices, but <italic><tp:taxon-name><tp:taxon-name-part taxon-name-part-type="genus" reg="Jujiroa">J.</tp:taxon-name-part> <tp:taxon-name-part taxon-name-part-type="species" reg="wangzheni">wangzheni</tp:taxon-name-part></tp:taxon-name></italic> sp. nov. is easily recognized by a less shiny and less glabrous body, widened elytra base, strongly convex intervals and largely punctate striae of elytra which are devoid of dorsal pores on 3<sup>rd</sup> elytral interval and without preapical pores.</p></tp:treatment-sec><tp:treatment-sec sec-type="etymology" id="SECID0E35BG"><title>Etymology.</title><p>The new species is dedicated to Mr. Zhen Wang (Chengdu, Sichuan), a co-collector of the type exemplars.</p></tp:treatment-sec><tp:treatment-sec sec-type="distribution" id="SECID0EB6BG"><title>Distribution.</title><p>China (Sichuan). Known from the cave Hua’er Dong in Gulin County, southeastern Sichuan (Fig. <xref ref-type="fig" rid="F2">2</xref>).</p><p>The specimens of <italic><tp:taxon-name><tp:taxon-name-part taxon-name-part-type="genus" reg="Jujiroa">J.</tp:taxon-name-part> <tp:taxon-name-part taxon-name-part-type="species" reg="wangzheni">wangzheni</tp:taxon-name-part></tp:taxon-name></italic> sp. nov. were collected by baited traps in a chamber at about 30–50 m inside of the left entrance of Hua’er Dong. The species is sympatric with <italic><tp:taxon-name><tp:taxon-name-part taxon-name-part-type="genus" reg="Uenoaphaenops">Uenoaphaenops</tp:taxon-name-part> <tp:taxon-name-part taxon-name-part-type="species" reg="fani">fani</tp:taxon-name-part></tp:taxon-name></italic> (Uéno, 2003) (Fig. <xref ref-type="fig" rid="F6">6E</xref>).</p></tp:treatment-sec><tp:treatment-sec><!--Section generated to contain objects referenced in tp:taxon-treatment.--><fig id="F2" position="float" orientation="portrait"><object-id xmlns:xlink="http://www.w3.org/1999/xlink" content-type="doi" xlink:type="simple">10.3897/zookeys.1008.61040.figure2</object-id><object-id xmlns:xlink="http://www.w3.org/1999/xlink" content-type="arpha" xlink:type="simple">EA9B1EE8-9073-5F10-8695-DBDC1EE8BDBA</object-id><label>Figure 2.</label><caption><p>Map of Sichuan Province showing the locations of the related caves.</p></caption><graphic xmlns:xlink="http://www.w3.org/1999/xlink" xlink:href="zookeys-1008-061-g002.jpg" position="float" orientation="portrait" xlink:type="simple" id="oo_492963.jpg"><uri content-type="original_file" xlink:type="simple">https://binary.pensoft.net/fig/492963</uri></graphic></fig><fig id="F6" position="float" orientation="portrait"><object-id xmlns:xlink="http://www.w3.org/1999/xlink" content-type="doi" xlink:type="simple">10.3897/zookeys.1008.61040.figure6</object-id><object-id xmlns:xlink="http://www.w3.org/1999/xlink" content-type="arpha" xlink:type="simple">181E7209-33EB-5E46-BB28-056E87A4C97C</object-id><label>Figure 6.</label><caption><p>Cave Hua’er Dong, the type locality of <italic><tp:taxon-name><tp:taxon-name-part taxon-name-part-type="genus" reg="Uenoaphaenops">Uenoaphaenops</tp:taxon-name-part> <tp:taxon-name-part taxon-name-part-type="species" reg="fani">fani</tp:taxon-name-part></tp:taxon-name></italic> (Uéno, 2003), comb. nov. and <italic><tp:taxon-name><tp:taxon-name-part taxon-name-part-type="genus" reg="Jujiroa">Jujiroa</tp:taxon-name-part> <tp:taxon-name-part taxon-name-part-type="species" reg="wangzheni">wangzheni</tp:taxon-name-part></tp:taxon-name></italic> sp. nov. <bold>A–C</bold> environs of the cave, left (yellow arrow) and right (red arrow) entrances <bold>D</bold> entrance to the right <bold>E</bold> a running individual of <italic><tp:taxon-name><tp:taxon-name-part taxon-name-part-type="genus" reg="Jujiroa">Jujiroa</tp:taxon-name-part> <tp:taxon-name-part taxon-name-part-type="species" reg="wangzheni">wangzheni</tp:taxon-name-part></tp:taxon-name></italic> sp. nov. in cave. (<bold>A–D</bold> by courtesy of Yuan Li).</p></caption><graphic xmlns:xlink="http://www.w3.org/1999/xlink" xlink:href="zookeys-1008-061-g006.jpg" position="float" orientation="portrait" xlink:type="simple" id="oo_492967.jpg"><uri content-type="original_file" xlink:type="simple">https://binary.pensoft.net/fig/492967</uri></graphic></fig><fig id="F13" position="float" orientation="portrait"><object-id xmlns:xlink="http://www.w3.org/1999/xlink" content-type="doi" xlink:type="simple">10.3897/zookeys.1008.61040.figure13</object-id><object-id xmlns:xlink="http://www.w3.org/1999/xlink" content-type="arpha" xlink:type="simple">A299F410-BF41-510D-A703-0257DFF66BC0</object-id><label>Figure 13.</label><caption><p>Elytral chaetotaxy of <italic><tp:taxon-name><tp:taxon-name-part taxon-name-part-type="genus" reg="Jujiroa">Jujiroa</tp:taxon-name-part></tp:taxon-name></italic> species <bold>A</bold><italic><tp:taxon-name><tp:taxon-name-part taxon-name-part-type="genus" reg="Jujiroa">J.</tp:taxon-name-part> <tp:taxon-name-part taxon-name-part-type="species" reg="uenoi">uenoi</tp:taxon-name-part></tp:taxon-name></italic> sp. nov., male holotype <bold>B</bold><italic><tp:taxon-name><tp:taxon-name-part taxon-name-part-type="genus" reg="Jujiroa">J.</tp:taxon-name-part> <tp:taxon-name-part taxon-name-part-type="species" reg="wangzheni">wangzheni</tp:taxon-name-part></tp:taxon-name></italic> sp. nov., female holotype.</p></caption><graphic xmlns:xlink="http://www.w3.org/1999/xlink" xlink:href="zookeys-1008-061-g013.jpg" position="float" orientation="portrait" xlink:type="simple" id="oo_492974.jpg"><uri content-type="original_file" xlink:type="simple">https://binary.pensoft.net/fig/492974</uri></graphic></fig></tp:treatment-sec><ref-list><ref id="B19"><mixed-citation xmlns:xlink="http://www.w3.org/1999/xlink" xlink:type="simple"><person-group><name name-style="western"><surname>Uéno</surname><given-names>SI</given-names></name><name name-style="western"><surname>Kishimoto</surname><given-names>T</given-names></name></person-group> (<year>2001</year>) <article-title>A new cave species of the genus <italic><tp:taxon-name><tp:taxon-name-part taxon-name-part-type="genus">Jujiroa</tp:taxon-name-part></tp:taxon-name></italic> (<tp:taxon-name><tp:taxon-name-part taxon-name-part-type="order">Coleoptera</tp:taxon-name-part></tp:taxon-name>: <tp:taxon-name><tp:taxon-name-part taxon-name-part-type="family">Carabidae</tp:taxon-name-part></tp:taxon-name>: <tp:taxon-name><tp:taxon-name-part taxon-name-part-type="subfamily">Platyninae</tp:taxon-name-part></tp:taxon-name>) from southern Sichuan, Southwest China.</article-title><source>Journal of Speleological Society of Japan</source><volume>26</volume>: <fpage>30</fpage>–<lpage>36</lpage>.</mixed-citation></ref><ref id="B12"><mixed-citation xmlns:xlink="http://www.w3.org/1999/xlink" xlink:type="simple"><person-group><name name-style="western"><surname>Tian</surname><given-names>MY</given-names></name><name name-style="western"><surname>He</surname><given-names>L</given-names></name></person-group> (<year>2020</year>) <article-title>New species and new record of cavernicolous ground beetles from Sichuan Province, China (<tp:taxon-name><tp:taxon-name-part taxon-name-part-type="order">Coleoptera</tp:taxon-name-part></tp:taxon-name>: <tp:taxon-name><tp:taxon-name-part taxon-name-part-type="family">Carabidae</tp:taxon-name-part></tp:taxon-name>: <tp:taxon-name><tp:taxon-name-part taxon-name-part-type="tribe">Pterostichini</tp:taxon-name-part></tp:taxon-name> and <tp:taxon-name><tp:taxon-name-part taxon-name-part-type="tribe">Platynini</tp:taxon-name-part></tp:taxon-name>).</article-title><source>Zootaxa</source><volume>4881</volume>(<issue>3</issue>): <fpage>545</fpage>–<lpage>558</lpage>. <ext-link xlink:type="simple" ext-link-type="doi" xlink:href="10.11646/zootaxa.4881.3.7">https://doi.org/10.11646/zootaxa.4881.3.7</ext-link></mixed-citation></ref></ref-list></tp:taxon-treatment>
